# Supplementary material for: Circulating Cell Type Senescence Signatures Reveal High-Resolution Health Status and Trajectories in Human Longitudinal Studies
Source: medRxiv. 2026 Feb 9:2026.02.06.26345739. Preprint. [Version 1] doi: 10.64898/2026.02.06.26345739 (PMC12919141; doi:10.64898/2026.02.06.26345739)
Supplement: Supplement 2 [file media-2.xlsx]

## Sheet: Sheet1
Supplemental Table S5: Protein Index for Proteins Detected in the BLSA and the SenCat
Seq-ID	Uniprot	Unique Uniprot	Gene Symbol	Unique Gene Symbol	Senescence Status	Cell Type SAP	High Impact Panel
10001-7	P04049	P04049	RAF1	RAF1	Non-SAP		FALSE
10006-25	P19419	P19419	ELK1	ELK1	Non-SAP		FALSE
10010-10	Q14457	Q14457	BECN1	BECN1	Inconclusive		FALSE
10011-65	Q01968	Q01968	OCRL	OCRL	SAP		FALSE
10015-119	Q13303	Q13303	KCNAB2	KCNAB2	SAP	PBMC	FALSE
10022-207	Q9Y253	Q9Y253	POLH	POLH	SAP		FALSE
10023-32	P11473	P11473	VDR	VDR	Non-SAP		FALSE
10025-1	P09622	P09622	DLD	DLD	SAP	Core	FALSE
10035-6	Q13115	Q13115	DUSP4	DUSP4	Non-SAP		FALSE
10036-201	Q9H4I2	Q9H4I2	ZHX3	ZHX3	Non-SAP		FALSE
10039-32	P00491	P00491	PNP	PNP	SAP		FALSE
10042-8	Q96BR1	Q96BR1	SGK3	SGK3	SAP	PBMC	FALSE
10043-31	O60885	O60885	BRD4	BRD4	Non-SAP		FALSE
10045-47	Q13618	Q13618	CUL3	CUL3	Inconclusive		FALSE
10046-55	Q13490	Q13490	BIRC2	BIRC2	Inconclusive		FALSE
10047-12	P19878	P19878	NCF2	NCF2	SAP	Renal Epithelial	FALSE
10048-7	Q13951	Q13951	CBFB	CBFB	Non-SAP		FALSE
10049-112	P54274	P54274	TERF1	TERF1	Non-SAP		FALSE
10053-5	Q13418	Q13418	ILK	ILK	SAP	PBMC	FALSE
10054-3	Q9H2C0	Q9H2C0	GAN	GAN	SAP		FALSE
10056-5	Q08050	Q08050	FOXM1	FOXM1	Non-SAP		FALSE
10058-1	P54725	P54725	RAD23A	RAD23A	SAP		FALSE
10064-12	O75884	O75884	RBBP9	RBBP9	SAP	Osteoblast	FALSE
10069-2	Q13526	Q13526	PIN1	PIN1	Non-SAP		FALSE
10070-22	P16885	P16885	PLCG2	PLCG2	SAP		FALSE
10073-22	Q9NUW8	Q9NUW8	TDP1	TDP1	Non-SAP		FALSE
10074-128	P25440	P25440	BRD2	BRD2	Non-SAP		FALSE
10075-75	Q9BR61	Q9BR61	ACBD6	ACBD6	SAP		FALSE
10076-1	O00189	O00189	AP4M1	AP4M1	Inconclusive		FALSE
10078-5	O95817	O95817	BAG3	BAG3	SAP		FALSE
10080-9	Q14232	Q14232	EIF2B1	EIF2B1	SAP	Preadipocyte	FALSE
10081-17	Q9UPW6	Q9UPW6	SATB2	SATB2	Non-SAP		FALSE
10082-251	P07196	P07196	NEFL	NEFL	SAP	Preadipocyte	FALSE
10088-37	P07741	P07741	APRT	APRT	SAP	Core	FALSE
10089-7	O95671	O95671	ASMTL	ASMTL	SAP		FALSE
10336-3	Q9UNE7	Q9UNE7	STUB1	STUB1	SAP		FALSE
10339-48	P09104	P09104	ENO2	ENO2	SAP		FALSE
10342-55	Q8N2W9	Q8N2W9	PIAS4	PIAS4	Non-SAP		FALSE
10346-5	P40763	P40763	STAT3	STAT3	SAP		FALSE
10351-51	P10914	P10914	IRF1	IRF1	Non-SAP		FALSE
10354-57	P40763	P40763.1	STAT3	STAT3.1	SAP		FALSE
10356-21	P05412	P05412	JUN	JUN	Inconclusive		FALSE
10361-25	P00973	P00973	OAS1	OAS1	SAP	Small Airway Epithelial	FALSE
10363-13	P84022	P84022	SMAD3	SMAD3	SAP		FALSE
10364-6	Q15796	Q15796	SMAD2	SMAD2	SAP	PBMC	FALSE
10366-11	P16234	P16234	PDGFRA	PDGFRA	Non-SAP		FALSE
10370-21	P42224	P42224	STAT1	STAT1	SAP	Core	FALSE
10372-18	P42226	P42226	STAT6	STAT6	SAP		FALSE
10396-6	Q07820	Q07820	MCL1	MCL1	Non-SAP		FALSE
10398-110	Q15327	Q15327	ANKRD1	ANKRD1	Non-SAP		FALSE
10418-36	Q86Y82	Q86Y82	STX12	STX12	SAP	Core	FALSE
10420-30	Q9NVQ4	Q9NVQ4	FAIM	FAIM	Non-SAP		FALSE
10424-31	Q9NQX5	Q9NQX5	NPDC1	NPDC1	SAP	Preadipocyte	TRUE
10426-21	O14653	O14653	GOSR2	GOSR2	SAP		FALSE
10430-31	P08195	P08195	SLC3A2	SLC3A2	SAP	Astrocyte	FALSE
10435-2	P20933	P20933	AGA	AGA	SAP		FALSE
10438-19	P15509	P15509	CSF2RA	CSF2RA	Inconclusive		FALSE
10440-26	Q9H6B4	Q9H6B4	CLMP	CLMP	Inconclusive		FALSE
10445-20	O95445	O95445	APOM	APOM	Inconclusive		FALSE
10447-18	Q9H361	Q9H361	PABPC3	PABPC3	Inconclusive		FALSE
10451-11	Q02818	Q02818	NUCB1	NUCB1	SAP		FALSE
10454-99	Q9Y2G8	Q9Y2G8	DNAJC16	DNAJC16	SAP		FALSE
10464-6	Q9H6X2	Q9H6X2	ANTXR1	ANTXR1	Inconclusive		FALSE
10472-53	Q92956	Q92956	TNFRSF14	TNFRSF14	Non-SAP		FALSE
10480-33	P13987	P13987	CD59	CD59	SAP		FALSE
10490-3	P04843	P04843	RPN1	RPN1	SAP		FALSE
10505-12	Q68DV7	Q68DV7	RNF43	RNF43	Non-SAP		FALSE
10506-53	O15173	O15173	PGRMC2	PGRMC2	SAP		FALSE
10521-10	Q9BRK3	Q9BRK3	MXRA8	MXRA8	Non-SAP		FALSE
10527-22	Q08211	Q08211	DHX9	DHX9	Inconclusive		FALSE
10530-8	P28072	P28072	PSMB6	PSMB6	Inconclusive		FALSE
10531-18	P01111	P01111	NRAS	NRAS	SAP		FALSE
10534-40	P09874	P09874	PARP1	PARP1	Non-SAP		FALSE
10539-30	Q8TCZ2	Q8TCZ2	CD99L2	CD99L2	SAP		FALSE
10546-2	Q8WU66	Q8WU66	TSPEAR	TSPEAR	Non-SAP		FALSE
10551-7	O43561	O43561	LAT	LAT	Inconclusive		FALSE
10553-8	Q8NFQ8	Q8NFQ8	TOR1AIP2	TOR1AIP2	SAP	Renal Epithelial	FALSE
10554-23	P16278	P16278	GLB1	GLB1	SAP	Core	FALSE
10560-1	Q9NQX7	Q9NQX7	ITM2C	ITM2C	Non-SAP		FALSE
10563-13	Q7Z3D4	Q7Z3D4	LYSMD3	LYSMD3	Inconclusive		FALSE
10569-28	P55001	P55001	MFAP2	MFAP2	Non-SAP		FALSE
10571-14	P26572	P26572	MGAT1	MGAT1	SAP		FALSE
10574-10	P61769	P61769	B2M	B2M	SAP	Astrocyte	FALSE
10575-31	Q9UHX1	Q9UHX1	PUF60	PUF60	Non-SAP		FALSE
10576-7	Q6UX71	Q6UX71	PLXDC2	PLXDC2	SAP		FALSE
10582-36	Q9H5K3	Q9H5K3	POMK	POMK	Non-SAP		FALSE
10584-7	O43181	O43181	NDUFS4	NDUFS4	SAP		FALSE
10588-39	Q9UNP4	Q9UNP4	ST3GAL5	ST3GAL5	SAP		FALSE
10600-24	O14967	O14967	CLGN	CLGN	SAP		FALSE
10605-22	Q9HDC9	Q9HDC9	APMAP	APMAP	SAP	Core	FALSE
10606-34	Q5JTV8	Q5JTV8	TOR1AIP1	TOR1AIP1	SAP		FALSE
10612-18	O60568	O60568	PLOD3	PLOD3	SAP		FALSE
10613-33	Q6P4E1	Q6P4E1	GOLM2	GOLM2	SAP		FALSE
10621-26	Q569H4	Q569H4	PRR16	PRR16	Inconclusive		FALSE
10623-19	P15941	P15941	MUC1	MUC1	Non-SAP		FALSE
10626-116	Q8NDV1	Q8NDV1	ST6GALNAC3	ST6GALNAC3	Non-SAP		FALSE
10627-87	Q06481	Q06481	APLP2	APLP2	SAP	Preadipocyte	FALSE
10630-5	Q9BUP3	Q9BUP3	HTATIP2	HTATIP2	SAP		FALSE
10631-9	O15173	O15173.1	PGRMC2	PGRMC2.1	SAP		FALSE
10636-1	Q8TD46	Q8TD46	CD200R1	CD200R1	Non-SAP		FALSE
10638-1	Q9BSI4	Q9BSI4	TINF2	TINF2	Non-SAP		FALSE
10643-16	Q96PB7	Q96PB7	OLFM3	OLFM3	Non-SAP		FALSE
10647-18	Q8N9N2	Q8N9N2	ASCC1	ASCC1	SAP	Osteoblast	FALSE
10666-7	Q9UJJ9	Q9UJJ9	GNPTG	GNPTG	SAP		FALSE
10668-5	Q12846	Q12846	STX4	STX4	SAP	Osteoblast	FALSE
10675-223	Q9Y320	Q9Y320	TMX2	TMX2	SAP		FALSE
10677-9	O95168	O95168	NDUFB4	NDUFB4	SAP		FALSE
10699-52	Q07954	Q07954	LRP1	LRP1	SAP		FALSE
10703-203	Q9H7L9	Q9H7L9	SUDS3	SUDS3	Non-SAP		FALSE
10704-91	Q12912	Q12912	IRAG2	IRAG2	SAP	Preadipocyte	FALSE
10705-14	Q8NDV1	Q8NDV1.1	ST6GALNAC3	ST6GALNAC3.1	Non-SAP		FALSE
10714-7	P12821	P12821	ACE	ACE	SAP	PBMC	FALSE
10716-35	Q16401	Q16401	PSMD5	PSMD5	SAP		FALSE
10722-13	P43405	P43405	SYK	SYK	SAP	PBMC	FALSE
10737-96	P30740	P30740	SERPINB1	SERPINB1	SAP		FALSE
10738-11	Q9UBX5	Q9UBX5	FBLN5	FBLN5	SAP		FALSE
10746-24	Q9UBP4	Q9UBP4	DKK3	DKK3	SAP		FALSE
10761-5	Q15363	Q15363	TMED2	TMED2	SAP		FALSE
10772-21	Q8N6G5	Q8N6G5	CSGALNACT2	CSGALNACT2	SAP	Small Airway Epithelial	FALSE
10780-10	O95716	O95716	RAB3D	RAB3D	SAP	PBMC	FALSE
10800-15	P50454	P50454	SERPINH1	SERPINH1	SAP		FALSE
10815-2	Q5JVS0	Q5JVS0	HABP4	HABP4	SAP		FALSE
10818-36	P17405	P17405	SMPD1	SMPD1	SAP		FALSE
10819-108	P23142	P23142	FBLN1	FBLN1	SAP		FALSE
10825-12	Q8N0Z9	Q8N0Z9	VSIG10	VSIG10	Non-SAP		FALSE
10830-5	O75071	O75071	EFCAB14	EFCAB14	Inconclusive		FALSE
10833-64	Q96QV1	Q96QV1	HHIP	HHIP	SAP		FALSE
10852-114	O14979	O14979	HNRNPDL	HNRNPDL	Non-SAP		FALSE
10855-55	O15031	O15031	PLXNB2	PLXNB2	SAP		FALSE
10866-60	Q6IN85	Q6IN85	PPP4R3A	PPP4R3A	Inconclusive		FALSE
10870-32	Q9UBP0	Q9UBP0	SPAST	SPAST	Inconclusive		FALSE
10876-300	Q6PJG6	Q6PJG6	BRAT1	BRAT1	Inconclusive		FALSE
10882-12	Q08554	Q08554	DSC1	DSC1	Inconclusive		FALSE
10885-36	Q6UWU4	Q6UWU4	C6orf89	C6orf89	SAP		FALSE
10892-8	Q99650	Q99650	OSMR	OSMR	Inconclusive		FALSE
10900-272	Q93045	Q93045	STMN2	STMN2	Non-SAP		FALSE
10903-50	Q9UNK0	Q9UNK0	STX8	STX8	Inconclusive		FALSE
10907-116	Q9P121	Q9P121	NTM	NTM	Non-SAP		FALSE
10924-258	Q8WUJ1	Q8WUJ1	CYB5D2	CYB5D2	SAP		FALSE
10938-13	P19256	P19256	CD58	CD58	Inconclusive		FALSE
10945-11	O43752	O43752	STX6	STX6	SAP		FALSE
10948-14	Q8IV08	Q8IV08	PLD3	PLD3	SAP		FALSE
10949-59	P05387	P05387	RPLP2	RPLP2	Non-SAP		FALSE
10956-82	P23434	P23434	GCSH	GCSH	Non-SAP		FALSE
10959-125	Q9NYM9	Q9NYM9	BET1L	BET1L	SAP		FALSE
10966-1	P02765	P02765	AHSG	AHSG	Non-SAP		FALSE
10976-44	P15941	P15941.1	MUC1	MUC1.1	Non-SAP		FALSE
10990-21	Q5S007	Q5S007	LRRK2	LRRK2	Non-SAP		FALSE
11081-1	P21695	P21695	GPD1	GPD1	Non-SAP		FALSE
11083-23	P09104	P09104.1	ENO2	ENO2.1	SAP		FALSE
11094-104	Q05315	Q05315	CLC	CLC	Non-SAP		FALSE
11096-57	Q9Y5N5	Q9Y5N5	N6AMT1	N6AMT1	SAP	Renal Epithelial	FALSE
11098-1	O00764	O00764	PDXK	PDXK	SAP	Core	FALSE
11103-24	P04792	P04792	HSPB1	HSPB1	SAP	Core	FALSE
11105-171	P06733	P06733	ENO1	ENO1	Inconclusive		FALSE
11107-25	Q9P273	Q9P273	TENM3	TENM3	Non-SAP		FALSE
11109-56	Q4LDE5	Q4LDE5	SVEP1	SVEP1	SAP		FALSE
11110-4	Q4V9L6	Q4V9L6	TMEM119	TMEM119	Non-SAP		FALSE
11112-18	Q8TBQ9	Q8TBQ9	TMEM167A	TMEM167A	Inconclusive		FALSE
11117-2	Q8TB22	Q8TB22	SPATA20	SPATA20	SAP		FALSE
11120-49	Q8WUY8	Q8WUY8	NAT14	NAT14	SAP		FALSE
11122-97	Q9NZD8	Q9NZD8	SPG21	SPG21	SAP		FALSE
11126-102	O75962	O75962	TRIO	TRIO	SAP	Coronary Artery Endothelial	FALSE
11134-30	Q9UGC7	Q9UGC7	MTRF1L	MTRF1L	SAP	Small Airway Epithelial	FALSE
11135-5	Q7Z7F7	Q7Z7F7	MRPL55	MRPL55	SAP		FALSE
11138-16	Q13761	Q13761	RUNX3	RUNX3	Non-SAP		FALSE
11140-56	P02452	P02452	COL1A1	COL1A1	Non-SAP		FALSE
11142-11	O95841	O95841	ANGPTL1	ANGPTL1	Non-SAP		FALSE
11143-32	Q96PB7	Q96PB7.1	OLFM3	OLFM3.1	Non-SAP		FALSE
11147-17	Q86YW5	Q86YW5	TREML1	TREML1	Non-SAP		FALSE
11150-3	P12109	P12109	COL6A1	COL6A1	SAP		FALSE
11155-16	A8TX70	A8TX70	COL6A5	COL6A5	Non-SAP		FALSE
11159-14	Q969V5	Q969V5	MUL1	MUL1	Inconclusive		FALSE
11161-5	Q8N0X7	Q8N0X7	SPART	SPART	Inconclusive		FALSE
11162-37	Q9NQ60	Q9NQ60	EQTN	EQTN	Inconclusive		FALSE
11164-7	Q9NT68	Q9NT68	TENM2	TENM2	Non-SAP		FALSE
11167-6	Q13613	Q13613	MTMR1	MTMR1	SAP		FALSE
11171-25	P21333	P21333	FLNA	FLNA	SAP		FALSE
11173-29	Q7Z6M3	Q7Z6M3	MILR1	MILR1	Non-SAP		FALSE
11175-45	Q7L5N7	Q7L5N7	LPCAT2	LPCAT2	SAP	PBMC	FALSE
11177-16	P13647	P13647	KRT5	KRT5	SAP	Small Airway Epithelial	FALSE
11178-21	Q4LDE5	Q4LDE5.1	SVEP1	SVEP1.1	SAP		FALSE
11180-17	Q92922	Q92922	SMARCC1	SMARCC1	Non-SAP		FALSE
11190-129	Q96TA2	Q96TA2	YME1L1	YME1L1	Inconclusive		FALSE
11192-168	Q9GZM7	Q9GZM7	TINAGL1	TINAGL1	SAP	Vascular Smooth Muscle	FALSE
11194-6	Q9Y3P8	Q9Y3P8	SIT1	SIT1	Non-SAP		FALSE
11196-31	P12111	P12111	COL6A3	COL6A3	SAP		TRUE
11198-37	Q96BA8	Q96BA8	CREB3L1	CREB3L1	Non-SAP		FALSE
11200-52	Q9NPY3	Q9NPY3	CD93	CD93	Non-SAP		FALSE
11201-19	Q9Y606	Q9Y606	PUS1	PUS1	Non-SAP		FALSE
11202-70	Q99593	Q99593	TBX5	TBX5	Non-SAP		FALSE
11204-80	P78310	P78310	CXADR	CXADR	SAP	Small Airway Epithelial	FALSE
11205-10	P26010	P26010	ITGB7	ITGB7	Non-SAP		FALSE
11208-15	Q9UK23	Q9UK23	NAGPA	NAGPA	Inconclusive		FALSE
11211-7	Q15813	Q15813	TBCE	TBCE	Inconclusive		FALSE
11212-7	Q8NBS9	Q8NBS9	TXNDC5	TXNDC5	SAP		FALSE
11214-40	Q9UBS3	Q9UBS3	DNAJB9	DNAJB9	Inconclusive		FALSE
11217-16	Q13363	Q13363	CTBP1	CTBP1	Inconclusive		FALSE
11218-84	P51580	P51580	TPMT	TPMT	SAP		FALSE
11219-95	Q8TAT2	Q8TAT2	FGFBP3	FGFBP3	Non-SAP		FALSE
11226-16	Q05086	Q05086	UBE3A	UBE3A	Inconclusive		FALSE
11227-31	Q9Y4P3	Q9Y4P3	TBL2	TBL2	SAP		FALSE
11229-16	O75460	O75460	ERN1	ERN1	SAP		FALSE
11231-12	Q6P4F2	Q6P4F2	FDX2	FDX2	Non-SAP		FALSE
11232-46	P20061	P20061	TCN1	TCN1	Inconclusive		FALSE
11237-49	Q15113	Q15113	PCOLCE	PCOLCE	Inconclusive		FALSE
11241-8	P04424	P04424	ASL	ASL	SAP	Skeletal Myoblast	FALSE
11242-33	P22735	P22735	TGM1	TGM1	SAP	Small Airway Epithelial	FALSE
11243-90	Q5T601	Q5T601	ADGRF1	ADGRF1	Non-SAP		FALSE
11245-43	P21333	P21333.1	FLNA	FLNA.1	SAP		FALSE
11246-3	Q8TDL5	Q8TDL5	BPIFB1	BPIFB1	Non-SAP		FALSE
11247-20	Q8N159	Q8N159	NAGS	NAGS	Non-SAP		FALSE
11248-43	P10746	P10746	UROS	UROS	SAP		FALSE
11252-30	O75427	O75427	LRCH4	LRCH4	SAP		FALSE
11257-1	P09417	P09417	QDPR	QDPR	SAP		FALSE
11260-47	Q8TC36	Q8TC36	SUN5	SUN5	SAP	Renal Epithelial	FALSE
11262-39	Q9H4I3	Q9H4I3	TRABD	TRABD	Non-SAP		FALSE
11264-33	P47989	P47989	XDH	XDH	Inconclusive		FALSE
11265-8	P00352	P00352	ALDH1A1	ALDH1A1	SAP		FALSE
11266-8	Q14242	Q14242	SELPLG	SELPLG	Non-SAP		FALSE
11270-17	Q8WYQ3	Q8WYQ3	CHCHD10	CHCHD10	SAP	Small Airway Epithelial	FALSE
11273-176	P0CG30	P0CG30	GSTT2B	GSTT2B	SAP	Preadipocyte	FALSE
11275-94	Q9NZR2	Q9NZR2	LRP1B	LRP1B	Non-SAP		FALSE
11277-23	P18850	P18850	ATF6	ATF6	Non-SAP		FALSE
11278-4	P13942	P13942	COL11A2	COL11A2	SAP		FALSE
11281-6	Q14451	Q14451	GRB7	GRB7	Inconclusive		FALSE
11283-13	Q96JK2	Q96JK2	DCAF5	DCAF5	SAP	Osteoblast	FALSE
11284-24	Q6GTX8	Q6GTX8	LAIR1	LAIR1	Inconclusive		FALSE
11286-78	Q9BQE4	Q9BQE4	SELENOS	SELENOS	Inconclusive		FALSE
11287-14	P00167	P00167	CYB5A	CYB5A	SAP		FALSE
11288-26	P49902	P49902	NT5C2	NT5C2	SAP	Core	FALSE
11289-31	P48730	P48730	CSNK1D	CSNK1D	Inconclusive		FALSE
11292-13	Q6AZY7	Q6AZY7	SCARA3	SCARA3	Non-SAP		FALSE
11294-7	Q9ULS5	Q9ULS5	TMCC3	TMCC3	SAP	Renal Epithelial	FALSE
11297-54	Q04721	Q04721	NOTCH2	NOTCH2	SAP	Astrocyte	FALSE
11300-32	Q99523	Q99523	SORT1	SORT1	Inconclusive		FALSE
11303-7	Q9Y3Z3	Q9Y3Z3	SAMHD1	SAMHD1	SAP		FALSE
11307-33	Q9H0M0	Q9H0M0	WWP1	WWP1	Non-SAP		FALSE
11310-8	P32926	P32926	DSG3	DSG3	SAP	Small Airway Epithelial	FALSE
11312-40	P54278	P54278	PMS2	PMS2	Non-SAP		FALSE
11313-100	P61457	P61457	PCBD1	PCBD1	Inconclusive		FALSE
11315-148	O15297	O15297	PPM1D	PPM1D	Inconclusive		FALSE
11319-106	P49959	P49959	MRE11	MRE11	Non-SAP		FALSE
11320-29	Q96EP1	Q96EP1	CHFR	CHFR	Non-SAP		FALSE
11327-56	P49760	P49760	CLK2	CLK2	Non-SAP		FALSE
11330-15	P67870	P67870	CSNK2B	CSNK2B	Inconclusive		FALSE
11333-82	P42331	P42331	ARHGAP25	ARHGAP25	Non-SAP		FALSE
11342-59	Q6UX71	Q6UX71.1	PLXDC2	PLXDC2.1	SAP		FALSE
11347-9	P37837	P37837	TALDO1	TALDO1	SAP		FALSE
11348-132	O15460	O15460	P4HA2	P4HA2	SAP		FALSE
11350-30	Q9UNE7	Q9UNE7.1	STUB1	STUB1.1	SAP		FALSE
11351-233	Q9H9Q4	Q9H9Q4	NHEJ1	NHEJ1	Non-SAP		FALSE
11352-42	Q8WZ42	Q8WZ42	TTN	TTN	Inconclusive		FALSE
11353-143	Q15796	Q15796.1	SMAD2	SMAD2.1	SAP	PBMC	FALSE
11354-21	Q9NQ66	Q9NQ66	PLCB1	PLCB1	Inconclusive		FALSE
11356-19	Q96DF8	Q96DF8	ESS2	ESS2	Non-SAP		FALSE
11358-15	Q13322	Q13322	GRB10	GRB10	Non-SAP		FALSE
11360-39	P23921	P23921	RRM1	RRM1	Non-SAP		FALSE
11361-73	P19971	P19971	TYMP	TYMP	SAP	Core	FALSE
11364-18	Q8IWA4	Q8IWA4	MFN1	MFN1	SAP	Skeletal Myoblast	FALSE
11365-17	Q6N022	Q6N022	TENM4	TENM4	Inconclusive		FALSE
11368-32	P54819	P54819	AK2	AK2	SAP		FALSE
11369-23	P11766	P11766	ADH5	ADH5	SAP		FALSE
11370-20	Q9NRR6	Q9NRR6	INPP5E	INPP5E	SAP		FALSE
11375-49	P58012	P58012	FOXL2	FOXL2	SAP	Renal Epithelial	FALSE
11377-19	P40394	P40394	ADH7	ADH7	SAP	Small Airway Epithelial	FALSE
11378-37	P43405	P43405.1	SYK	SYK.1	SAP	PBMC	FALSE
11380-84	Q9BX46	Q9BX46	RBM24	RBM24	SAP		FALSE
11381-56	P60891	P60891	PRPS1	PRPS1	SAP	Astrocyte	FALSE
11382-5	P53004	P53004	BLVRA	BLVRA	SAP	Core	FALSE
11383-41	P08729	P08729	KRT7	KRT7	SAP		FALSE
11387-3	Q99941	Q99941	ATF6B	ATF6B	Non-SAP		FALSE
11391-69	Q03426	Q03426	MVK	MVK	SAP		FALSE
11395-5	Q14289	Q14289	PTK2B	PTK2B	SAP	Skeletal Myoblast	FALSE
11401-181	Q9NTX7	Q9NTX7	RNF146	RNF146	Inconclusive		FALSE
11402-17	Q8NEZ4	Q8NEZ4	KMT2C	KMT2C	Non-SAP		FALSE
11405-150	Q9H257	Q9H257	CARD9	CARD9	Inconclusive		FALSE
11406-82	Q9UKU7	Q9UKU7	ACAD8	ACAD8	SAP		FALSE
11407-57	Q9NRY6	Q9NRY6	PLSCR3	PLSCR3	SAP		FALSE
11416-23	Q9UKA2	Q9UKA2	FBXL4	FBXL4	Inconclusive		FALSE
11421-10	Q9H223	Q9H223	EHD4	EHD4	SAP	PBMC	FALSE
11424-4	P16930	P16930	FAH	FAH	SAP		FALSE
11425-31	Q96T51	Q96T51	RUFY1	RUFY1	SAP		FALSE
11428-31	O00151	O00151	PDLIM1	PDLIM1	SAP		FALSE
11429-80	P07910	P07910	HNRNPC	HNRNPC	Inconclusive		FALSE
11431-235	P46063	P46063	RECQL	RECQL	Inconclusive		FALSE
11432-11	O60828	O60828	PQBP1	PQBP1	Non-SAP		FALSE
11433-11	Q96GX1	Q96GX1	TCTN2	TCTN2	Inconclusive		FALSE
11436-6	Q16352	Q16352	INA	INA	SAP		FALSE
11438-6	P25686	P25686	DNAJB2	DNAJB2	SAP	Small Airway Epithelial	FALSE
11439-88	Q8IUC4	Q8IUC4	RHPN2	RHPN2	SAP	Renal Epithelial	FALSE
11441-11	P06737	P06737	PYGL	PYGL	SAP	Core	FALSE
11442-1	Q8NFT8	Q8NFT8	DNER	DNER	Non-SAP		FALSE
11444-49	Q9H1D9	Q9H1D9	POLR3F	POLR3F	Inconclusive		FALSE
11448-34	P51570	P51570	GALK1	GALK1	SAP		FALSE
11449-22	P52907	P52907	CAPZA1	CAPZA1	SAP		FALSE
11450-110	P07237	P07237	P4HB	P4HB	SAP	Core	FALSE
11454-87	O75821	O75821	EIF3G	EIF3G	Inconclusive		FALSE
11457-53	Q14376	Q14376	GALE	GALE	SAP		FALSE
11458-30	Q15365	Q15365	PCBP1	PCBP1	Non-SAP		FALSE
11459-81	P55199	P55199	ELL	ELL	Non-SAP		FALSE
11462-8	O43251	O43251	RBFOX2	RBFOX2	Non-SAP		FALSE
11464-9	Q01201	Q01201	RELB	RELB	SAP		FALSE
11468-15	Q9Y4C8	Q9Y4C8	RBM19	RBM19	SAP		FALSE
11476-43	Q9UN37	Q9UN37	VPS4A	VPS4A	SAP	Renal Epithelial	FALSE
11480-1	P30838	P30838	ALDH3A1	ALDH3A1	SAP	Small Airway Epithelial	FALSE
11481-25	Q8TDQ0	Q8TDQ0	HAVCR2	HAVCR2	SAP	PBMC	FALSE
11486-26	Q15697	Q15697	ZNF174	ZNF174	Non-SAP		FALSE
11487-4	Q08629	Q08629	SPOCK1	SPOCK1	SAP		FALSE
11490-42	P11441	P11441	UBL4A	UBL4A	SAP	Renal Epithelial	FALSE
11493-169	Q96FJ2	Q96FJ2	DYNLL2	DYNLL2	SAP		FALSE
11494-4	O00472	O00472	ELL2	ELL2	Non-SAP		FALSE
11510-31	O14791	O14791	APOL1	APOL1	Non-SAP		FALSE
11510-51	O14791	O14791.1	APOL1	APOL1.1	Non-SAP		FALSE
11513-92	P28907	P28907	CD38	CD38	Non-SAP		FALSE
11514-196	P13987	P13987.1	CD59	CD59.1	SAP		FALSE
11530-37	P08397	P08397	HMBS	HMBS	Non-SAP		FALSE
11531-24	Q9H7M9	Q9H7M9	VSIR	VSIR	SAP		FALSE
11538-216	O95822	O95822	MLYCD	MLYCD	SAP		FALSE
11539-4	P56134	P56134	ATP5MF	ATP5MF	SAP	Core	FALSE
11540-37	O43524	O43524	FOXO3	FOXO3	SAP		FALSE
11542-11	Q96A57	Q96A57	TMEM230	TMEM230	Inconclusive		FALSE
11543-84	Q9UHB6	Q9UHB6	LIMA1	LIMA1	SAP		FALSE
11544-39	Q92576	Q92576	PHF3	PHF3	Non-SAP		FALSE
11545-9	Q92956	Q92956.1	TNFRSF14	TNFRSF14.1	Non-SAP		FALSE
11546-7	Q8WWM9	Q8WWM9	CYGB	CYGB	SAP		FALSE
11547-84	O15146	O15146	MUSK	MUSK	Non-SAP		FALSE
11551-16	Q9P0W2	Q9P0W2	HMG20B	HMG20B	Non-SAP		FALSE
11556-19	Q8N6T3	Q8N6T3	ARFGAP1	ARFGAP1	Inconclusive		FALSE
11557-3	Q9HCE7	Q9HCE7	SMURF1	SMURF1	SAP		FALSE
11560-76	Q14934	Q14934	NFATC4	NFATC4	Non-SAP		FALSE
11563-51	Q96C24	Q96C24	SYTL4	SYTL4	Inconclusive		FALSE
11566-48	Q14CN4	Q14CN4	KRT72	KRT72	SAP		FALSE
11570-94	Q9UHQ4	Q9UHQ4	BCAP29	BCAP29	SAP		FALSE
11572-4	P50570	P50570	DNM2	DNM2	SAP		FALSE
11573-3	Q13247	Q13247	SRSF6	SRSF6	Non-SAP		FALSE
11582-63	O60884	O60884	DNAJA2	DNAJA2	Inconclusive		FALSE
11587-5	Q8IWI9	Q8IWI9	MGA	MGA	Non-SAP		FALSE
11590-5	Q86U06	Q86U06	RBM23	RBM23	Non-SAP		FALSE
11591-43	O43663	O43663	PRC1	PRC1	Non-SAP		FALSE
11592-1	Q15717	Q15717	ELAVL1	ELAVL1	Non-SAP		FALSE
11601-26	Q14562	Q14562	DHX8	DHX8	Non-SAP		FALSE
11602-12	Q99829	Q99829	CPNE1	CPNE1	SAP	Osteoblast	FALSE
11606-22	O75190	O75190	DNAJB6	DNAJB6	Non-SAP		FALSE
11607-15	O95696	O95696	BRD1	BRD1	Inconclusive		FALSE
11614-29	P84090	P84090	ERH	ERH	Inconclusive		FALSE
11615-16	Q9UN19	Q9UN19	DAPP1	DAPP1	SAP	Renal Epithelial	FALSE
11616-9	Q00613	Q00613	HSF1	HSF1	Non-SAP		FALSE
11617-1	P20701	P20701	ITGAL	ITGAL	Non-SAP		FALSE
11626-7	Q13404	Q13404	UBE2V1	UBE2V1	SAP		FALSE
11629-36	Q9BUZ4	Q9BUZ4	TRAF4	TRAF4	Non-SAP		FALSE
11633-89	O95433	O95433	AHSA1	AHSA1	Non-SAP		FALSE
11634-32	O43665	O43665	RGS10	RGS10	Inconclusive		FALSE
11636-33	P37802	P37802	TAGLN2	TAGLN2	SAP	Renal Epithelial	FALSE
11643-73	Q8TDB6	Q8TDB6	DTX3L	DTX3L	SAP		FALSE
11645-9	P13674	P13674	P4HA1	P4HA1	SAP	Core	FALSE
11649-3	Q8IYB5	Q8IYB5	SMAP1	SMAP1	Inconclusive		FALSE
11651-24	Q9UL18	Q9UL18	AGO1	AGO1	SAP		FALSE
11653-69	P48067	P48067	SLC6A9	SLC6A9	Non-SAP		FALSE
11656-110	Q9UI08	Q9UI08	EVL	EVL	Non-SAP		FALSE
11659-31	Q14677	Q14677	CLINT1	CLINT1	SAP	Skeletal Myoblast	FALSE
11661-11	Q9C000	Q9C000	NLRP1	NLRP1	Inconclusive		FALSE
11664-32	Q8N6H7	Q8N6H7	ARFGAP2	ARFGAP2	Non-SAP		FALSE
11667-29	Q63HR2	Q63HR2	TNS2	TNS2	Non-SAP		FALSE
11671-19	P55201	P55201	BRPF1	BRPF1	Inconclusive		FALSE
11672-17	Q96L93	Q96L93	KIF16B	KIF16B	Non-SAP		FALSE
11681-8	P52594	P52594	AGFG1	AGFG1	Inconclusive		FALSE
11682-7	Q9H3M7	Q9H3M7	TXNIP	TXNIP	SAP		FALSE
11683-19	Q9NZ52	Q9NZ52	GGA3	GGA3	SAP	Small Airway Epithelial	FALSE
11690-47	Q9UJX3	Q9UJX3	ANAPC7	ANAPC7	Non-SAP		FALSE
11692-21	Q6S5L8	Q6S5L8	SHC4	SHC4	Non-SAP		FALSE
11696-7	P29373	P29373	CRABP2	CRABP2	SAP		FALSE
11699-16	Q12974	Q12974	PTP4A2	PTP4A2	SAP	Preadipocyte	FALSE
11712-207	Q9H3U1	Q9H3U1	UNC45A	UNC45A	Inconclusive		FALSE
11715-1	P14859	P14859	POU2F1	POU2F1	Non-SAP		FALSE
11814-29	P08581	P08581	MET	MET	Inconclusive		FALSE
11816-84	O60674	O60674	JAK2	JAK2	Non-SAP		FALSE
11817-1	P23443	P23443	RPS6KB1	RPS6KB1	SAP		FALSE
11830-48	Q06124	Q06124	PTPN11	PTPN11	SAP		FALSE
11833-83	Q16595	Q16595	FXN	FXN	SAP	Renal Epithelial	FALSE
11836-144	Q08345	Q08345	DDR1	DDR1	SAP	Small Airway Epithelial	FALSE
11837-7	Q9Y5U5	Q9Y5U5	TNFRSF18	TNFRSF18	Non-SAP		FALSE
11838-130	Q92508	Q92508	PIEZO1	PIEZO1	SAP		FALSE
11926-23	Q6PD74	Q6PD74	AAGAB	AAGAB	SAP	Small Airway Epithelial	FALSE
11934-9	Q68E01	Q68E01	INTS3	INTS3	Inconclusive		FALSE
11949-25	P01133	P01133	EGF	EGF	Non-SAP		FALSE
11955-1	Q07960	Q07960	ARHGAP1	ARHGAP1	SAP		FALSE
11989-35	Q8N766	Q8N766	EMC1	EMC1	SAP		FALSE
12001-7	Q07157	Q07157	TJP1	TJP1	Non-SAP		FALSE
12008-3	P09564	P09564	CD7	CD7	Non-SAP		FALSE
12014-19	Q03393	Q03393	PTS	PTS	SAP		FALSE
12016-60	P22681	P22681	CBL	CBL	Non-SAP		FALSE
12018-84	Q9H3S4	Q9H3S4	TPK1	TPK1	SAP		FALSE
12020-39	P07738	P07738	BPGM	BPGM	SAP		FALSE
12022-12	Q13485	Q13485	SMAD4	SMAD4	Non-SAP		FALSE
12030-82	P17661	P17661	DES	DES	SAP	Astrocyte	FALSE
12034-28	Q01518	Q01518	CAP1	CAP1	SAP		FALSE
12041-33	P34931	P34931	HSPA1L	HSPA1L	Inconclusive		FALSE
12046-51	Q13148	Q13148	TARDBP	TARDBP	Non-SAP		FALSE
12329-21	Q15418	Q15418	RPS6KA1	RPS6KA1	SAP	Renal Epithelial	FALSE
12332-7	O00418	O00418	EEF2K	EEF2K	Non-SAP		FALSE
12333-87	P49247	P49247	RPIA	RPIA	Non-SAP		FALSE
12334-25	P34896	P34896	SHMT1	SHMT1	Non-SAP		FALSE
12340-17	P49588	P49588	AARS1	AARS1	Inconclusive		FALSE
12341-8	Q16828	Q16828	DUSP6	DUSP6	Non-SAP		FALSE
12343-14	Q15057	Q15057	ACAP2	ACAP2	SAP	Core	FALSE
12345-4	Q9UM13	Q9UM13	ANAPC10	ANAPC10	Non-SAP		FALSE
12347-29	Q9BSQ5	Q9BSQ5	CCM2	CCM2	SAP		FALSE
12348-46	Q9NP81	Q9NP81	SARS2	SARS2	SAP		FALSE
12351-25	P42224	P42224.1	STAT1	STAT1.1	SAP	Core	FALSE
12355-223	Q96E11	Q96E11	MRRF	MRRF	Non-SAP		FALSE
12356-65	P30626	P30626	SRI	SRI	SAP	Osteoblast	FALSE
12357-41	O95721	O95721	SNAP29	SNAP29	Inconclusive		FALSE
12358-6	P78318	P78318	IGBP1	IGBP1	SAP		FALSE
12361-102	P62070	P62070	RRAS2	RRAS2	SAP		FALSE
12365-108	Q9Y265	Q9Y265	RUVBL1	RUVBL1	Non-SAP		FALSE
12367-52	Q8N5G2	Q8N5G2	MACO1	MACO1	Non-SAP		FALSE
12372-50	P06753	P06753	TPM3	TPM3	SAP		FALSE
12373-73	P62995	P62995	TRA2B	TRA2B	Non-SAP		FALSE
12374-8	Q15102	Q15102	PAFAH1B3	PAFAH1B3	SAP	Renal Epithelial	FALSE
12378-71	O15533	O15533	TAPBP	TAPBP	SAP	Core	FALSE
12381-26	P16152	P16152	CBR1	CBR1	SAP		FALSE
12382-2	O95786	O95786	DDX58	DDX58	SAP		FALSE
12384-92	Q9H9Q2	Q9H9Q2	COPS7B	COPS7B	Inconclusive		FALSE
12386-11	Q9H4A4	Q9H4A4	RNPEP	RNPEP	SAP	Core	FALSE
12387-7	P50479	P50479	PDLIM4	PDLIM4	SAP	Vascular Smooth Muscle	FALSE
12392-30	P40616	P40616	ARL1	ARL1	SAP		FALSE
12394-53	Q6UWD8	Q6UWD8	C16orf54	C16orf54	Non-SAP		FALSE
12395-86	Q6PI48	Q6PI48	DARS2	DARS2	SAP		FALSE
12396-19	Q6NVY1	Q6NVY1	HIBCH	HIBCH	SAP		FALSE
12399-194	Q8IVM0	Q8IVM0	CCDC50	CCDC50	SAP	Osteoblast	FALSE
12400-25	Q9NPD8	Q9NPD8	UBE2T	UBE2T	Non-SAP		FALSE
12401-3	Q96FJ0	Q96FJ0	STAMBPL1	STAMBPL1	Non-SAP		FALSE
12403-30	Q96DA2	Q96DA2	RAB39B	RAB39B	Non-SAP		FALSE
12408-333	Q9UL26	Q9UL26	RAB22A	RAB22A	SAP		FALSE
12409-90	Q96AH8	Q96AH8	RAB7B	RAB7B	SAP		FALSE
12411-60	P61244	P61244	MAX	MAX	Non-SAP		FALSE
12414-31	P31946	P31946	YWHAB	YWHAB	SAP		FALSE
12415-122	O60869	O60869	EDF1	EDF1	Non-SAP		FALSE
12417-46	Q9Y3C4	Q9Y3C4	TPRKB	TPRKB	SAP		FALSE
12420-10	Q8N335	Q8N335	GPD1L	GPD1L	SAP	Core	FALSE
12422-143	O15296	O15296	ALOX15B	ALOX15B	SAP	Small Airway Epithelial	FALSE
12424-107	Q9P016	Q9P016	THYN1	THYN1	Inconclusive		FALSE
12425-104	P62330	P62330	ARF6	ARF6	SAP		FALSE
12426-19	Q9H8S9	Q9H8S9	MOB1A	MOB1A	Non-SAP		FALSE
12428-2	Q5VWZ2	Q5VWZ2	LYPLAL1	LYPLAL1	SAP		FALSE
12430-78	Q9H074	Q9H074	PAIP1	PAIP1	Inconclusive		FALSE
12431-13	Q9BRX2	Q9BRX2	PELO	PELO	Non-SAP		FALSE
12432-23	Q9HB71	Q9HB71	CACYBP	CACYBP	Non-SAP		FALSE
12434-25	P53990	P53990	IST1	IST1	Inconclusive		FALSE
12436-84	P78417	P78417	GSTO1	GSTO1	SAP	Core	FALSE
12437-18	Q6PHR2	Q6PHR2	ULK3	ULK3	SAP		FALSE
12438-127	P29372	P29372	MPG	MPG	Non-SAP		FALSE
12439-67	Q00978	Q00978	IRF9	IRF9	SAP	Astrocyte	FALSE
12445-50	Q96NW4	Q96NW4	ANKRD27	ANKRD27	Inconclusive		FALSE
12448-246	P30419	P30419	NMT1	NMT1	SAP	Skeletal Myoblast	FALSE
12449-16	O43447	O43447	PPIH	PPIH	Non-SAP		FALSE
12450-42	Q15126	Q15126	PMVK	PMVK	SAP		FALSE
12451-62	O14867	O14867	BACH1	BACH1	Non-SAP		FALSE
12453-161	Q9UBU9	Q9UBU9	NXF1	NXF1	Inconclusive		FALSE
12454-105	Q9BV86	Q9BV86	NTMT1	NTMT1	Non-SAP		FALSE
12456-5	Q16875	Q16875	PFKFB3	PFKFB3	SAP	Small Airway Epithelial	FALSE
12457-10	Q9BV57	Q9BV57	ADI1	ADI1	Inconclusive		FALSE
12458-79	Q99653	Q99653	CHP1	CHP1	SAP		FALSE
12459-13	Q9HB21	Q9HB21	PLEKHA1	PLEKHA1	SAP		FALSE
12460-18	O14818	O14818	PSMA7	PSMA7	SAP	Astrocyte	FALSE
12461-8	Q9NXA8	Q9NXA8	SIRT5	SIRT5	SAP		FALSE
12462-20	Q53H47	Q53H47	SETMAR	SETMAR	Non-SAP		FALSE
12463-7	Q9P2N7	Q9P2N7	KLHL13	KLHL13	Inconclusive		FALSE
12466-7	P09651	P09651	HNRNPA1	HNRNPA1	Non-SAP		FALSE
12469-19	Q15691	Q15691	MAPRE1	MAPRE1	Inconclusive		FALSE
12471-47	O95793	O95793	STAU1	STAU1	Non-SAP		FALSE
12473-48	Q9NXV2	Q9NXV2	KCTD5	KCTD5	Inconclusive		FALSE
12475-48	Q9NZA1	Q9NZA1	CLIC5	CLIC5	Inconclusive		FALSE
12476-50	Q9NQ88	Q9NQ88	TIGAR	TIGAR	SAP	Core	FALSE
12477-42	Q15631	Q15631	TSN	TSN	Inconclusive		FALSE
12478-15	P62888	P62888	RPL30	RPL30	Non-SAP		FALSE
12479-50	P31321	P31321	PRKAR1B	PRKAR1B	Non-SAP		FALSE
12480-9	Q96G74	Q96G74	OTUD5	OTUD5	Inconclusive		FALSE
12482-5	Q12830	Q12830	BPTF	BPTF	Non-SAP		FALSE
12484-67	P48739	P48739	PITPNB	PITPNB	Inconclusive		FALSE
12488-9	Q9ULC4	Q9ULC4	MCTS1	MCTS1	SAP		FALSE
12490-92	Q9UHA4	Q9UHA4	LAMTOR3	LAMTOR3	SAP	Preadipocyte	FALSE
12491-23	Q9Y696	Q9Y696	CLIC4	CLIC4	SAP		FALSE
12493-42	Q96DC9	Q96DC9	OTUB2	OTUB2	Non-SAP		FALSE
12494-99	P60520	P60520	GABARAPL2	GABARAPL2	Inconclusive		FALSE
12497-29	Q9BRJ7	Q9BRJ7	NUDT16L1	NUDT16L1	Non-SAP		FALSE
12498-12	O14907	O14907	TAX1BP3	TAX1BP3	SAP	Renal Epithelial	FALSE
12500-88	Q9UBT2	Q9UBT2	UBA2	UBA2	Inconclusive		FALSE
12501-10	O75347	O75347	TBCA	TBCA	Non-SAP		FALSE
12504-26	P29536	P29536	LMOD1	LMOD1	SAP	Vascular Smooth Muscle	FALSE
12507-16	Q96DU7	Q96DU7	ITPKC	ITPKC	SAP	Small Airway Epithelial	FALSE
12508-9	Q9Y3E7	Q9Y3E7	CHMP3	CHMP3	SAP	PBMC	FALSE
12509-115	Q8N668	Q8N668	COMMD1	COMMD1	Inconclusive		FALSE
12510-3	Q9ULZ2	Q9ULZ2	STAP1	STAP1	Non-SAP		FALSE
12511-83	Q96JW4	Q96JW4	SLC41A2	SLC41A2	Inconclusive		FALSE
12513-8	Q9NZD2	Q9NZD2	GLTP	GLTP	SAP		FALSE
12514-16	Q9UBP6	Q9UBP6	METTL1	METTL1	Non-SAP		FALSE
12515-45	Q9BZX2	Q9BZX2	UCK2	UCK2	Non-SAP		FALSE
12517-52	O14737	O14737	PDCD5	PDCD5	Non-SAP		FALSE
12518-289	Q86U86	Q86U86	PBRM1	PBRM1	Inconclusive		FALSE
12521-3	P42773	P42773	CDKN2C	CDKN2C	Non-SAP		FALSE
12522-6	P54727	P54727	RAD23B	RAD23B	SAP	Vascular Smooth Muscle	FALSE
12524-18	Q96F10	Q96F10	SAT2	SAT2	Inconclusive		FALSE
12528-40	Q96S55	Q96S55	WRNIP1	WRNIP1	Inconclusive		FALSE
12530-14	P61024	P61024	CKS1B	CKS1B	Non-SAP		FALSE
12532-28	P49427	P49427	CDC34	CDC34	SAP	Small Airway Epithelial	FALSE
12533-135	Q99418	Q99418	CYTH2	CYTH2	Inconclusive		FALSE
12534-10	Q13137	Q13137	CALCOCO2	CALCOCO2	Non-SAP		FALSE
12535-2	P18887	P18887	XRCC1	XRCC1	Inconclusive		FALSE
12536-46	Q9Y217	Q9Y217	MTMR6	MTMR6	SAP		FALSE
12537-88	Q00577	Q00577	PURA	PURA	SAP		FALSE
12540-25	P84095	P84095	RHOG	RHOG	SAP		FALSE
12546-1	P53814	P53814	SMTN	SMTN	SAP		FALSE
12548-75	Q9HB90	Q9HB90	RRAGC	RRAGC	SAP		FALSE
12551-3	Q96J02	Q96J02	ITCH	ITCH	Non-SAP		FALSE
12553-5	Q99986	Q99986	VRK1	VRK1	Non-SAP		FALSE
12556-7	O00762	O00762	UBE2C	UBE2C	Non-SAP		FALSE
12558-3	Q8TF42	Q8TF42	UBASH3B	UBASH3B	SAP	PBMC	FALSE
12560-9	Q8TCD5	Q8TCD5	NT5C	NT5C	Inconclusive		FALSE
12562-1	Q16512	Q16512	PKN1	PKN1	Inconclusive		FALSE
12563-2	O95379	O95379	TNFAIP8	TNFAIP8	SAP		FALSE
12564-9	Q9Y221	Q9Y221	NIP7	NIP7	Non-SAP		FALSE
12568-14	Q14145	Q14145	KEAP1	KEAP1	SAP	Small Airway Epithelial	FALSE
12569-25	P48643	P48643	CCT5	CCT5	Non-SAP		FALSE
12571-14	P36405	P36405	ARL3	ARL3	SAP		FALSE
12572-236	O43281	O43281	EFS	EFS	Non-SAP		FALSE
12573-80	O75382	O75382	TRIM3	TRIM3	SAP	Renal Epithelial	FALSE
12575-30	P11586	P11586	MTHFD1	MTHFD1	Non-SAP		FALSE
12577-100	P39748	P39748	FEN1	FEN1	Non-SAP		FALSE
12578-13	P61204	P61204	ARF3	ARF3	SAP		FALSE
12580-7	P28074	P28074	PSMB5	PSMB5	Inconclusive		FALSE
12581-39	O14732	O14732	IMPA2	IMPA2	Non-SAP		FALSE
12583-77	P10398	P10398	ARAF	ARAF	SAP		FALSE
12585-39	P07992	P07992	ERCC1	ERCC1	Non-SAP		FALSE
12587-65	P36404	P36404	ARL2	ARL2	Non-SAP		FALSE
12591-27	O60890	O60890	OPHN1	OPHN1	SAP	Renal Epithelial	FALSE
12593-33	Q9NUG6	Q9NUG6	PDRG1	PDRG1	SAP	Small Airway Epithelial	FALSE
12594-5	P28676	P28676	GCA	GCA	SAP	PBMC	FALSE
12595-11	P28289	P28289	TMOD1	TMOD1	SAP		FALSE
12597-68	Q9H1Y0	Q9H1Y0	ATG5	ATG5	SAP	Small Airway Epithelial	FALSE
12599-10	Q86UX7	Q86UX7	FERMT3	FERMT3	SAP	PBMC	FALSE
12603-87	Q13310	Q13310	PABPC4	PABPC4	Inconclusive		FALSE
12605-1	Q9NQT5	Q9NQT5	EXOSC3	EXOSC3	Non-SAP		FALSE
12612-37	P20618	P20618	PSMB1	PSMB1	SAP		FALSE
12616-45	Q9UHY1	Q9UHY1	NRBP1	NRBP1	SAP		FALSE
12617-2	Q9Y6E0	Q9Y6E0	STK24	STK24	Inconclusive		FALSE
12618-50	Q04828	Q04828	AKR1C1	AKR1C1	SAP		FALSE
12619-14	P35813	P35813	PPM1A	PPM1A	SAP		FALSE
12620-3	Q9NVA2	Q9NVA2	SEPTIN11	SEPTIN11	SAP		FALSE
12621-55	P30153	P30153	PPP2R1A	PPP2R1A	SAP		FALSE
12622-96	Q9NR48	Q9NR48	ASH1L	ASH1L	Non-SAP		FALSE
12623-84	Q92833	Q92833	JARID2	JARID2	Non-SAP		FALSE
12625-138	Q8IXQ5	Q8IXQ5	KLHL7	KLHL7	Non-SAP		FALSE
12626-6	Q9BQF6	Q9BQF6	SENP7	SENP7	Non-SAP		FALSE
12627-97	O95352	O95352	ATG7	ATG7	SAP		FALSE
12628-31	Q9NS86	Q9NS86	LANCL2	LANCL2	Inconclusive		FALSE
12630-8	P53365	P53365	ARFIP2	ARFIP2	SAP		TRUE
12632-14	P18440	P18440	NAT1	NAT1	SAP		FALSE
12633-3	P43378	P43378	PTPN9	PTPN9	SAP		FALSE
12634-79	O75815	O75815	BCAR3	BCAR3	Inconclusive		FALSE
12635-9	O14717	O14717	TRDMT1	TRDMT1	Non-SAP		FALSE
12636-113	Q9NRG4	Q9NRG4	SMYD2	SMYD2	Non-SAP		FALSE
12637-7	P43155	P43155	CRAT	CRAT	SAP	Core	FALSE
12641-3	P32019	P32019	INPP5B	INPP5B	Non-SAP		FALSE
12643-4	P49407	P49407	ARRB1	ARRB1	SAP		FALSE
12644-63	P30520	P30520	ADSS2	ADSS2	Non-SAP		FALSE
12646-2	Q96AT9	Q96AT9	RPE	RPE	SAP		FALSE
12647-52	Q9BYW2	Q9BYW2	SETD2	SETD2	Non-SAP		FALSE
12649-80	P40926	P40926	MDH2	MDH2	SAP	Core	FALSE
12650-43	P08754	P08754	GNAI3	GNAI3	Inconclusive		FALSE
12651-21	Q15119	Q15119	PDK2	PDK2	SAP	Small Airway Epithelial	FALSE
12652-37	O43865	O43865	AHCYL1	AHCYL1	SAP		FALSE
12653-13	P78368	P78368	CSNK1G2	CSNK1G2	Non-SAP		FALSE
12655-30	Q9H115	Q9H115	NAPB	NAPB	SAP		FALSE
12656-1	Q07866	Q07866	KLC1	KLC1	SAP		FALSE
12657-2	Q13630	Q13630	TSTA3	TSTA3	SAP		FALSE
12658-72	Q9H999	Q9H999	PANK3	PANK3	Inconclusive		FALSE
12659-13	Q9NTK5	Q9NTK5	OLA1	OLA1	SAP		FALSE
12661-44	Q9H0R8	Q9H0R8	GABARAPL1	GABARAPL1	SAP		FALSE
12662-82	Q13011	Q13011	ECH1	ECH1	SAP	Core	FALSE
12663-1	Q16762	Q16762	TST	TST	SAP	Core	FALSE
12664-19	Q12923	Q12923	PTPN13	PTPN13	SAP		TRUE
12665-16	Q12905	Q12905	ILF2	ILF2	Inconclusive		FALSE
12667-2	Q9Y2T3	Q9Y2T3	GDA	GDA	SAP		FALSE
12668-7	O75351	O75351	VPS4B	VPS4B	SAP		FALSE
12670-15	O60671	O60671	RAD1	RAD1	Non-SAP		FALSE
12671-35	O43704	O43704	SULT1B1	SULT1B1	Non-SAP		FALSE
12675-14	P14868	P14868	DARS1	DARS1	Non-SAP		FALSE
12677-164	Q13045	Q13045	FLII	FLII	Inconclusive		FALSE
12678-66	P09012	P09012	SNRPA	SNRPA	Non-SAP		FALSE
12682-5	Q6YP21	Q6YP21	KYAT3	KYAT3	SAP		FALSE
12683-156	Q9BPU6	Q9BPU6	DPYSL5	DPYSL5	Non-SAP		FALSE
12684-5	Q9Y6U3	Q9Y6U3	SCIN	SCIN	SAP	Renal Epithelial	FALSE
12685-57	Q9NSB8	Q9NSB8	HOMER2	HOMER2	Non-SAP		FALSE
12686-15	P25325	P25325	MPST	MPST	SAP		FALSE
12687-2	Q16698	Q16698	DECR1	DECR1	SAP	Core	FALSE
12688-115	Q9UK32	Q9UK32	RPS6KA6	RPS6KA6	Non-SAP		FALSE
12689-56	O15143	O15143	ARPC1B	ARPC1B	SAP		FALSE
12690-33	Q9P0V9	Q9P0V9	SEPTIN10	SEPTIN10	Non-SAP		FALSE
12691-44	P34897	P34897	SHMT2	SHMT2	Non-SAP		FALSE
12693-2	O75368	O75368	SH3BGRL	SH3BGRL	SAP		FALSE
12694-28	Q9UNQ2	Q9UNQ2	DIMT1	DIMT1	Inconclusive		FALSE
12695-62	Q53G59	Q53G59	KLHL12	KLHL12	SAP	Small Airway Epithelial	FALSE
12696-166	O60678	O60678	PRMT3	PRMT3	Non-SAP		FALSE
12697-30	P48426	P48426	PIP4K2A	PIP4K2A	SAP		FALSE
12698-72	O00629	O00629	KPNA4	KPNA4	SAP		FALSE
12699-28	P50990	P50990	CCT8	CCT8	Non-SAP		FALSE
12700-9	P53396	P53396	ACLY	ACLY	SAP		FALSE
12701-1	O60739	O60739	EIF1B	EIF1B	Non-SAP		FALSE
12703-6	Q8TDX7	Q8TDX7	NEK7	NEK7	SAP		FALSE
12704-26	Q8N5H7	Q8N5H7	SH2D3C	SH2D3C	Inconclusive		FALSE
12705-9	Q15751	Q15751	HERC1	HERC1	SAP	Preadipocyte	FALSE
12706-2	Q5VT25	Q5VT25	CDC42BPA	CDC42BPA	SAP		FALSE
12707-26	Q14195	Q14195	DPYSL3	DPYSL3	SAP		FALSE
12708-91	Q969R5	Q969R5	L3MBTL2	L3MBTL2	Non-SAP		FALSE
12709-63	Q92522	Q92522	H1-10	H1-10	Inconclusive		FALSE
12712-9	Q9NP66	Q9NP66	HMG20A	HMG20A	Non-SAP		FALSE
12713-365	P49795	P49795	RGS19	RGS19	SAP		FALSE
12714-38	O75843	O75843	AP1G2	AP1G2	Non-SAP		FALSE
12715-30	Q8IZD4	Q8IZD4	DCP1B	DCP1B	Inconclusive		FALSE
12718-43	Q9Y237	Q9Y237	PIN4	PIN4	Non-SAP		FALSE
12720-71	Q9NRR5	Q9NRR5	UBQLN4	UBQLN4	SAP		FALSE
12721-4	Q86VP1	Q86VP1	TAX1BP1	TAX1BP1	Inconclusive		FALSE
12724-81	Q14011	Q14011	CIRBP	CIRBP	Non-SAP		FALSE
12726-3	O00287	O00287	RFXAP	RFXAP	Non-SAP		FALSE
12727-7	Q9P2B2	Q9P2B2	PTGFRN	PTGFRN	SAP	Small Airway Epithelial	FALSE
12729-12	Q9BT73	Q9BT73	PSMG3	PSMG3	Non-SAP		FALSE
12730-3	O14777	O14777	NDC80	NDC80	Non-SAP		FALSE
12731-12	Q6IQ23	Q6IQ23	PLEKHA7	PLEKHA7	SAP		FALSE
12732-13	Q5T2T1	Q5T2T1	MPP7	MPP7	SAP	Small Airway Epithelial	FALSE
12734-112	Q14807	Q14807	KIF22	KIF22	Non-SAP		FALSE
12735-39	O75534	O75534	CSDE1	CSDE1	Non-SAP		FALSE
12737-12	Q14651	Q14651	PLS1	PLS1	Non-SAP		FALSE
12738-43	Q9Y2I1	Q9Y2I1	NISCH	NISCH	SAP	Astrocyte	FALSE
12743-18	Q9UL15	Q9UL15	BAG5	BAG5	SAP		FALSE
12746-4	Q9UIA0	Q9UIA0	CYTH4	CYTH4	Non-SAP		FALSE
12747-89	P98179	P98179	RBM3	RBM3	Non-SAP		FALSE
12750-9	P05107	P05107	ITGB2	ITGB2	Inconclusive		FALSE
12751-26	Q9UKY1	Q9UKY1	ZHX1	ZHX1	Non-SAP		FALSE
12753-6	Q92870	Q92870	APBB2	APBB2	Inconclusive		FALSE
12754-14	Q9Y534	Q9Y534	CSDC2	CSDC2	Non-SAP		FALSE
12756-3	Q9BYV9	Q9BYV9	BACH2	BACH2	Non-SAP		FALSE
12759-47	Q12906	Q12906	ILF3	ILF3	Non-SAP		FALSE
12760-34	Q6NX45	Q6NX45	ZNF774	ZNF774	Non-SAP		FALSE
12761-12	Q92870	Q92870.1	APBB2	APBB2.1	Inconclusive		FALSE
12764-3	Q92556	Q92556	ELMO1	ELMO1	SAP		FALSE
12772-8	P52948	P52948	NUP98	NUP98	Inconclusive		FALSE
12775-6	O15347	O15347	HMGB3	HMGB3	Non-SAP		FALSE
12777-11	Q15637	Q15637	SF1	SF1	Non-SAP		FALSE
12781-2	Q15633	Q15633	TARBP2	TARBP2	Inconclusive		FALSE
12783-29	P52272	P52272	HNRNPM	HNRNPM	Non-SAP		FALSE
12785-49	Q86T24	Q86T24	ZBTB33	ZBTB33	Non-SAP		FALSE
12786-61	Q9NPB8	Q9NPB8	GPCPD1	GPCPD1	Inconclusive		FALSE
12787-47	P52741	P52741	ZNF134	ZNF134	Non-SAP		FALSE
12788-6	Q96ES7	Q96ES7	SGF29	SGF29	Non-SAP		FALSE
12790-10	Q96ER9	Q96ER9	CCDC51	CCDC51	SAP		FALSE
12794-6	Q96MN2	Q96MN2	NLRP4	NLRP4	Non-SAP		FALSE
12796-44	O95989	O95989	NUDT3	NUDT3	Inconclusive		FALSE
12801-33	P14316	P14316	IRF2	IRF2	Non-SAP		FALSE
12804-5	Q9UKD1	Q9UKD1	GMEB2	GMEB2	Non-SAP		FALSE
12807-89	Q7Z6I6	Q7Z6I6	ARHGAP30	ARHGAP30	Non-SAP		FALSE
12808-103	Q9Y2V2	Q9Y2V2	CARHSP1	CARHSP1	Non-SAP		FALSE
12812-25	P14621	P14621	ACYP2	ACYP2	SAP	Preadipocyte	FALSE
12813-18	Q8NDI1	Q8NDI1	EHBP1	EHBP1	Inconclusive		FALSE
12814-17	Q96LT9	Q96LT9	RNPC3	RNPC3	Non-SAP		FALSE
12815-9	P41252	P41252	IARS1	IARS1	SAP		FALSE
12817-1	P55040	P55040	GEM	GEM	Non-SAP		FALSE
12820-1	Q13588	Q13588	GRAP	GRAP	Non-SAP		FALSE
12821-6	Q86W26	Q86W26	NLRP10	NLRP10	SAP		FALSE
12822-34	O00213	O00213	APBB1	APBB1	Non-SAP		FALSE
12825-18	Q9UKG1	Q9UKG1	APPL1	APPL1	SAP		FALSE
12827-37	P49796	P49796	RGS3	RGS3	Inconclusive		FALSE
12830-4	O00422	O00422	SAP18	SAP18	Non-SAP		FALSE
12832-10	Q9UBL3	Q9UBL3	ASH2L	ASH2L	Inconclusive		FALSE
12842-43	O60499	O60499	STX10	STX10	Inconclusive		FALSE
12844-10	O95429	O95429	BAG4	BAG4	Non-SAP		FALSE
12845-18	Q15036	Q15036	SNX17	SNX17	SAP	Astrocyte	FALSE
12847-27	O60942	O60942	RNGTT	RNGTT	Non-SAP		FALSE
12848-9	Q92974	Q92974	ARHGEF2	ARHGEF2	Inconclusive		FALSE
12849-25	Q9P0R6	Q9P0R6	GSKIP	GSKIP	SAP	Renal Epithelial	FALSE
12853-112	Q9NZR1	Q9NZR1	TMOD2	TMOD2	SAP		FALSE
12854-3	Q99594	Q99594	TEAD3	TEAD3	SAP	Small Airway Epithelial	FALSE
12855-16	Q9NQ75	Q9NQ75	CASS4	CASS4	Non-SAP		FALSE
12856-14	Q96Q45	Q96Q45	TMEM237	TMEM237	Non-SAP		FALSE
12859-33	O75521	O75521	ECI2	ECI2	SAP		FALSE
12861-13	Q9NYL9	Q9NYL9	TMOD3	TMOD3	SAP	Astrocyte	FALSE
12862-14	Q14511	Q14511	NEDD9	NEDD9	Inconclusive		FALSE
12867-40	P51808	P51808	DYNLT3	DYNLT3	SAP		FALSE
12869-68	P26196	P26196	DDX6	DDX6	Non-SAP		FALSE
12871-10	Q12792	Q12792	TWF1	TWF1	SAP	Small Airway Epithelial	FALSE
12873-11	P16150	P16150	SPN	SPN	Non-SAP		FALSE
12875-28	Q8WUN7	Q8WUN7	UBTD2	UBTD2	Non-SAP		FALSE
12878-60	Q9BXB4	Q9BXB4	OSBPL11	OSBPL11	Inconclusive		FALSE
12880-1	Q7L0J3	Q7L0J3	SV2A	SV2A	Non-SAP		FALSE
12885-42	Q14995	Q14995	NR1D2	NR1D2	Non-SAP		FALSE
12888-18	O75446	O75446	SAP30	SAP30	Non-SAP		FALSE
12891-1	Q8IY33	Q8IY33	MICALL2	MICALL2	SAP	Vascular Smooth Muscle	FALSE
12892-10	Q8IYJ3	Q8IYJ3	SYTL1	SYTL1	Inconclusive		FALSE
12893-159	Q16666	Q16666	IFI16	IFI16	SAP	Preadipocyte	FALSE
12894-3	Q6ZW49	Q6ZW49	PAXIP1	PAXIP1	Non-SAP		FALSE
12923-51	Q04695	Q04695	KRT17	KRT17	SAP	Small Airway Epithelial	FALSE
12931-16	P08235	P08235	NR3C2	NR3C2	Non-SAP		FALSE
12934-1	Q9UII4	Q9UII4	HERC5	HERC5	Non-SAP		FALSE
12939-1	O15160	O15160	POLR1C	POLR1C	Non-SAP		FALSE
12940-35	P43353	P43353	ALDH3B1	ALDH3B1	SAP	PBMC	FALSE
12945-33	Q9NP72	Q9NP72	RAB18	RAB18	SAP		FALSE
12956-40	Q96EK5	Q96EK5	KIFBP	KIFBP	Non-SAP		FALSE
12957-62	P14927	P14927	UQCRB	UQCRB	SAP		FALSE
12963-1	Q5VW38	Q5VW38	GPR107	GPR107	Non-SAP		FALSE
12968-2	Q16527	Q16527	CSRP2	CSRP2	SAP	Renal Epithelial	FALSE
12970-35	Q9NUL3	Q9NUL3	STAU2	STAU2	Non-SAP		FALSE
12975-11	P35900	P35900	KRT20	KRT20	Non-SAP		FALSE
12976-49	O60504	O60504	SORBS3	SORBS3	SAP	PBMC	TRUE
12980-31	Q9NW64	Q9NW64	RBM22	RBM22	Inconclusive		FALSE
12986-12	Q9NUP9	Q9NUP9	LIN7C	LIN7C	Inconclusive		FALSE
12987-12	Q16629	Q16629	SRSF7	SRSF7	Inconclusive		FALSE
12988-49	Q01844	Q01844	EWSR1	EWSR1	Non-SAP		FALSE
12990-39	Q99759	Q99759	MAP3K3	MAP3K3	Non-SAP		FALSE
12991-49	Q8IWT3	Q8IWT3	CUL9	CUL9	SAP		FALSE
12993-21	Q8TAT6	Q8TAT6	NPLOC4	NPLOC4	SAP		FALSE
13011-20	P46783	P46783	RPS10	RPS10	Non-SAP		FALSE
13022-20	O14683	O14683	TP53I11	TP53I11	SAP		FALSE
13027-20	O95931	O95931	CBX7	CBX7	Inconclusive		FALSE
13032-1	Q14457	Q14457.1	BECN1	BECN1.1	Inconclusive		FALSE
13039-1	Q12972	Q12972	PPP1R8	PPP1R8	Non-SAP		FALSE
13041-47	Q9BUZ4	Q9BUZ4.1	TRAF4	TRAF4.1	Non-SAP		FALSE
13043-157	Q6PL18	Q6PL18	ATAD2	ATAD2	Non-SAP		FALSE
13044-5	Q99816	Q99816	TSG101	TSG101	SAP		FALSE
13054-87	P35080	P35080	PFN2	PFN2	SAP		FALSE
13059-33	Q969G6	Q969G6	RFK	RFK	Inconclusive		FALSE
13062-4	O60234	O60234	GMFG	GMFG	Non-SAP		FALSE
13066-42	Q6P2E9	Q6P2E9	EDC4	EDC4	Non-SAP		FALSE
13067-5	Q13976	Q13976	PRKG1	PRKG1	Inconclusive		FALSE
13068-139	O14618	O14618	CCS	CCS	SAP		FALSE
13073-14	P39687	P39687	ANP32A	ANP32A	Non-SAP		FALSE
13076-4	P51114	P51114	FXR1	FXR1	Non-SAP		FALSE
13078-3	P41208	P41208	CETN2	CETN2	Inconclusive		FALSE
13082-9	Q9H3U1	Q9H3U1.1	UNC45A	UNC45A.1	Inconclusive		FALSE
13083-18	P26640	P26640	VARS1	VARS1	SAP		FALSE
13089-6	Q16665	Q16665	HIF1A	HIF1A	SAP	Renal Epithelial	FALSE
13090-17	P06703	P06703	S100A6	S100A6	SAP		FALSE
13097-11	Q92843	Q92843	BCL2L2	BCL2L2	SAP	Preadipocyte	FALSE
13102-1	Q96BQ1	Q96BQ1	FAM3D	FAM3D	Inconclusive		FALSE
13104-32	P98172	P98172	EFNB1	EFNB1	SAP		FALSE
13105-7	P60880	P60880	SNAP25	SNAP25	Non-SAP		FALSE
13109-82	Q7Z3B1	Q7Z3B1	NEGR1	NEGR1	Inconclusive		FALSE
13112-179	Q12841	Q12841	FSTL1	FSTL1	SAP	Vascular Smooth Muscle	FALSE
13113-7	P10451	P10451	SPP1	SPP1	SAP	Renal Epithelial	FALSE
13114-50	P51884	P51884	LUM	LUM	Inconclusive		FALSE
13117-232	Q9Y259	Q9Y259	CHKB	CHKB	Inconclusive		FALSE
13119-26	Q9UK55	Q9UK55	SERPINA10	SERPINA10	Inconclusive		FALSE
13122-19	O43155	O43155	FLRT2	FLRT2	Non-SAP		FALSE
13123-3	Q9NZU0	Q9NZU0	FLRT3	FLRT3	Inconclusive		FALSE
13125-45	P04004	P04004	VTN	VTN	SAP		FALSE
13126-52	Q02487	Q02487	DSC2	DSC2	Inconclusive		FALSE
13129-40	P01130	P01130	LDLR	LDLR	SAP	Preadipocyte	FALSE
13130-150	P52789	P52789	HK2	HK2	SAP	Skeletal Myoblast	FALSE
13131-5	P19367	P19367	HK1	HK1	SAP	Core	FALSE
13132-14	Q13591	Q13591	SEMA5A	SEMA5A	Non-SAP		FALSE
13230-174	P01859	P01859	IGHG2	IGHG2	Non-SAP		FALSE
13231-90	P01861	P01861	IGHG4	IGHG4	Non-SAP		FALSE
13242-134	Q9BYB0	Q9BYB0	SHANK3	SHANK3	Non-SAP		FALSE
13268-45	P41221	P41221	WNT5A	WNT5A	Non-SAP		FALSE
13381-49	P15291	P15291	B4GALT1	B4GALT1	SAP		FALSE
13384-110	P07954	P07954	FH	FH	Inconclusive		FALSE
13386-248	Q969K3	Q969K3	RNF34	RNF34	Inconclusive		FALSE
13387-55	Q9NZC4	Q9NZC4	EHF	EHF	Non-SAP		FALSE
13392-13	P05026	P05026	ATP1B1	ATP1B1	SAP		FALSE
13393-46	Q9BUN8	Q9BUN8	DERL1	DERL1	SAP	Renal Epithelial	FALSE
13399-33	Q8IUW5	Q8IUW5	RELL1	RELL1	Non-SAP		FALSE
13411-21	Q9H4P4	Q9H4P4	RNF41	RNF41	Inconclusive		FALSE
13422-66	Q16206	Q16206	ENOX2	ENOX2	Non-SAP		FALSE
13423-94	Q9BRX8	Q9BRX8	PRXL2A	PRXL2A	SAP	Small Airway Epithelial	FALSE
13427-66	Q9NR34	Q9NR34	MAN1C1	MAN1C1	SAP		FALSE
13430-50	Q13336	Q13336	SLC14A1	SLC14A1	Non-SAP		FALSE
13432-9	Q5T4F4	Q5T4F4	ZFYVE27	ZFYVE27	Inconclusive		FALSE
13434-172	Q9NVD7	Q9NVD7	PARVA	PARVA	SAP		FALSE
13436-54	P56270	P56270	MAZ	MAZ	Non-SAP		FALSE
13441-30	Q155Q3	Q155Q3	DIXDC1	DIXDC1	Non-SAP		FALSE
13449-25	Q15427	Q15427	SF3B4	SF3B4	Non-SAP		FALSE
13450-49	P40818	P40818	USP8	USP8	Non-SAP		FALSE
13452-113	P0DJ93	P0DJ93	SMIM13	SMIM13	Inconclusive		FALSE
13453-2	O75394	O75394	MRPL33	MRPL33	Non-SAP		FALSE
13459-30	Q9NXH8	Q9NXH8	TOR4A	TOR4A	SAP		FALSE
13463-1	Q92626	Q92626	PXDN	PXDN	SAP	Renal Epithelial	FALSE
13465-5	P53805	P53805	RCAN1	RCAN1	Inconclusive		FALSE
13468-5	Q96JN8	Q96JN8	NEURL4	NEURL4	Inconclusive		FALSE
13472-35	Q9H0R4	Q9H0R4	HDHD2	HDHD2	SAP		FALSE
13473-55	P23677	P23677	ITPKA	ITPKA	Non-SAP		FALSE
13474-40	Q9Y2Q3	Q9Y2Q3	GSTK1	GSTK1	SAP		FALSE
13476-16	O60870	O60870	KIN	KIN	Non-SAP		FALSE
13479-8	A8MVW0	A8MVW0	FAM171A2	FAM171A2	SAP		FALSE
13481-24	Q15560	Q15560	TCEA2	TCEA2	Non-SAP		FALSE
13482-14	A5YKK6	A5YKK6	CNOT1	CNOT1	Non-SAP		FALSE
13484-69	P02452	P02452.1	COL1A1	COL1A1.1	Non-SAP		FALSE
13485-20	Q96K49	Q96K49	TMEM87B	TMEM87B	SAP		FALSE
13486-9	Q13563	Q13563	PKD2	PKD2	SAP	Preadipocyte	FALSE
13487-24	Q9H1C4	Q9H1C4	UNC93B1	UNC93B1	SAP		FALSE
13488-3	P53367	P53367	ARFIP1	ARFIP1	SAP		FALSE
13490-1	Q9NZW5	Q9NZW5	MPP6	MPP6	Inconclusive		FALSE
13491-40	O43924	O43924	PDE6D	PDE6D	SAP		FALSE
13492-44	P38646	P38646	HSPA9	HSPA9	SAP	Skeletal Myoblast	FALSE
13494-6	Q8N5B7	Q8N5B7	CERS5	CERS5	SAP	Preadipocyte	FALSE
13496-19	Q01581	Q01581	HMGCS1	HMGCS1	Inconclusive		FALSE
13497-34	O75822	O75822	EIF3J	EIF3J	Inconclusive		FALSE
13501-10	Q8TBE7	Q8TBE7	SLC35G2	SLC35G2	Non-SAP		FALSE
13502-2	Q86WA9	Q86WA9	SLC26A11	SLC26A11	Inconclusive		FALSE
13503-19	O75915	O75915	ARL6IP5	ARL6IP5	SAP	Core	FALSE
13504-147	O43390	O43390	HNRNPR	HNRNPR	Non-SAP		FALSE
13506-10	Q9NX74	Q9NX74	DUS2	DUS2	Inconclusive		FALSE
13507-51	Q15628	Q15628	TRADD	TRADD	SAP	Core	FALSE
13510-7	Q93084	Q93084	ATP2A3	ATP2A3	Inconclusive		FALSE
13511-29	Q01826	Q01826	SATB1	SATB1	Non-SAP		FALSE
13512-28	O43390	O43390.1	HNRNPR	HNRNPR.1	Non-SAP		FALSE
13513-174	Q9Y6X2	Q9Y6X2	PIAS3	PIAS3	SAP	Small Airway Epithelial	FALSE
13514-121	Q15286	Q15286	RAB35	RAB35	SAP	PBMC	FALSE
13515-8	Q96P16	Q96P16	RPRD1A	RPRD1A	Non-SAP		FALSE
13516-46	Q5J8M3	Q5J8M3	EMC4	EMC4	SAP	Preadipocyte	FALSE
13518-5	O43150	O43150	ASAP2	ASAP2	SAP		FALSE
13522-20	P62760	P62760	VSNL1	VSNL1	Inconclusive		FALSE
13526-5	P05455	P05455	SSB	SSB	Inconclusive		FALSE
13532-25	Q8N9A8	Q8N9A8	CNEP1R1	CNEP1R1	Inconclusive		FALSE
13534-20	P54296	P54296	MYOM2	MYOM2	Non-SAP		FALSE
13535-2	Q9Y5P4	Q9Y5P4	CERT1	CERT1	SAP		FALSE
13536-56	Q9UNA4	Q9UNA4	POLI	POLI	Inconclusive		FALSE
13541-1	Q8N699	Q8N699	MYCT1	MYCT1	Non-SAP		FALSE
13543-7	Q14914	Q14914	PTGR1	PTGR1	SAP		FALSE
13544-9	Q92619	Q92619	ARHGAP45	ARHGAP45	Non-SAP		FALSE
13545-97	Q8N9N8	Q8N9N8	EIF1AD	EIF1AD	Inconclusive		FALSE
13552-7	Q9UH65	Q9UH65	SWAP70	SWAP70	SAP		FALSE
13553-4	Q8IWE4	Q8IWE4	DCUN1D3	DCUN1D3	SAP		FALSE
13554-78	Q9BWE0	Q9BWE0	REPIN1	REPIN1	Non-SAP		FALSE
13557-3	Q9NQS3	Q9NQS3	NECTIN3	NECTIN3	Non-SAP		FALSE
13565-2	Q08999	Q08999	RBL2	RBL2	Inconclusive		FALSE
13566-2	Q9NP77	Q9NP77	SSU72	SSU72	Non-SAP		FALSE
13567-1	Q16555	Q16555	DPYSL2	DPYSL2	SAP		FALSE
13568-30	P55036	P55036	PSMD4	PSMD4	Non-SAP		FALSE
13570-43	Q00341	Q00341	HDLBP	HDLBP	SAP		FALSE
13572-43	O00231	O00231	PSMD11	PSMD11	Inconclusive		FALSE
13573-5	O15145	O15145	ARPC3	ARPC3	SAP		FALSE
13575-40	O14641	O14641	DVL2	DVL2	Inconclusive		FALSE
13576-15	P09211	P09211	GSTP1	GSTP1	SAP	Core	FALSE
13577-25	P26368	P26368	U2AF2	U2AF2	Non-SAP		FALSE
13578-98	O94929	O94929	ABLIM3	ABLIM3	SAP	Small Airway Epithelial	FALSE
13580-2	Q16222	Q16222	UAP1	UAP1	SAP	Preadipocyte	FALSE
13583-19	O14727	O14727	APAF1	APAF1	Inconclusive		FALSE
13587-10	Q9H0H5	Q9H0H5	RACGAP1	RACGAP1	Non-SAP		FALSE
13590-1	Q9Y3B8	Q9Y3B8	REXO2	REXO2	SAP		FALSE
13591-31	P49642	P49642	PRIM1	PRIM1	Non-SAP		FALSE
13594-158	Q9UJY5	Q9UJY5	GGA1	GGA1	SAP		FALSE
13595-20	Q9BU02	Q9BU02	THTPA	THTPA	SAP		FALSE
13596-3	O00194	O00194	RAB27B	RAB27B	SAP		FALSE
13597-20	Q13636	Q13636	RAB31	RAB31	SAP		FALSE
13599-15	Q7Z6M1	Q7Z6M1	RABEPK	RABEPK	Inconclusive		FALSE
13602-6	P55769	P55769	SNU13	SNU13	Inconclusive		FALSE
13605-16	Q9UJ72	Q9UJ72	ANXA10	ANXA10	Inconclusive		FALSE
13609-11	P78347	P78347	GTF2I	GTF2I	Non-SAP		FALSE
13612-7	O60759	O60759	CYTIP	CYTIP	Non-SAP		FALSE
13613-23	Q9Y6K8	Q9Y6K8	AK5	AK5	SAP	Renal Epithelial	FALSE
13614-6	Q92793	Q92793	CREBBP	CREBBP	Non-SAP		FALSE
13615-60	O43639	O43639	NCK2	NCK2	Inconclusive		FALSE
13618-15	Q9Y6D9	Q9Y6D9	MAD1L1	MAD1L1	Non-SAP		FALSE
13620-10	O43681	O43681	GET3	GET3	SAP		FALSE
13621-31	O94973	O94973	AP2A2	AP2A2	SAP	Core	FALSE
13622-16	Q15172	Q15172	PPP2R5A	PPP2R5A	SAP	Skeletal Myoblast	FALSE
13623-4	O14686	O14686	KMT2D	KMT2D	Non-SAP		FALSE
13624-17	O95544	O95544	NADK	NADK	SAP	PBMC	FALSE
13625-19	P05455	P05455.1	SSB	SSB.1	Inconclusive		FALSE
13628-58	Q14449	Q14449	GRB14	GRB14	Inconclusive		FALSE
13629-25	Q9Y4P1	Q9Y4P1	ATG4B	ATG4B	Inconclusive		FALSE
13631-1	Q15291	Q15291	RBBP5	RBBP5	Non-SAP		FALSE
13632-10	Q15942	Q15942	ZYX	ZYX	SAP		FALSE
13634-209	O00625	O00625	PIR	PIR	SAP		FALSE
13636-20	P55209	P55209	NAP1L1	NAP1L1	Non-SAP		FALSE
13639-101	O60763	O60763	USO1	USO1	SAP		FALSE
13642-90	O14879	O14879	IFIT3	IFIT3	SAP	Preadipocyte	FALSE
13644-30	O14964	O14964	HGS	HGS	SAP		FALSE
13645-14	Q92620	Q92620	DHX38	DHX38	Non-SAP		FALSE
13651-54	Q96JP5	Q96JP5	ZFP91	ZFP91	Non-SAP		FALSE
13652-2	O75674	O75674	TOM1L1	TOM1L1	SAP	Renal Epithelial	FALSE
13653-335	Q9BQ69	Q9BQ69	MACROD1	MACROD1	Inconclusive		FALSE
13654-1	O75116	O75116	ROCK2	ROCK2	SAP	Skeletal Myoblast	FALSE
13655-34	P19338	P19338	NCL	NCL	Non-SAP		FALSE
13657-2	Q96T60	Q96T60	PNKP	PNKP	Inconclusive		FALSE
13658-31	Q9NRA1	Q9NRA1	PDGFC	PDGFC	Non-SAP		FALSE
13659-36	Q9HD20	Q9HD20	ATP13A1	ATP13A1	SAP	Core	FALSE
13660-76	O15123	O15123	ANGPT2	ANGPT2	Non-SAP		FALSE
13661-193	P28325	P28325	CST5	CST5	Non-SAP		FALSE
13665-35	Q06190	Q06190	PPP2R3A	PPP2R3A	Non-SAP		FALSE
13672-3	P17066	P17066	HSPA6	HSPA6	Non-SAP		FALSE
13673-21	Q99832	Q99832	CCT7	CCT7	Non-SAP		FALSE
13678-169	P00746	P00746	CFD	CFD	Non-SAP		FALSE
13680-3	Q15742	Q15742	NAB2	NAB2	Non-SAP		FALSE
13681-173	P19784	P19784	CSNK2A2	CSNK2A2	SAP		FALSE
13682-47	P07333	P07333	CSF1R	CSF1R	SAP	PBMC	FALSE
13683-18	P51801	P51801	CLCNKB	CLCNKB	Inconclusive		FALSE
13689-2	P11926	P11926	ODC1	ODC1	Non-SAP		FALSE
13690-26	P21810	P21810	BGN	BGN	SAP	Vascular Smooth Muscle	FALSE
13697-51	P21695	P21695.1	GPD1	GPD1.1	Non-SAP		FALSE
13698-28	Q8IZA0	Q8IZA0	KIAA0319L	KIAA0319L	SAP		FALSE
13700-10	P07355	P07355	ANXA2	ANXA2	SAP	Core	FALSE
13710-6	P05155	P05155	SERPING1	SERPING1	SAP	Vascular Smooth Muscle	FALSE
13711-10	Q00610	Q00610	CLTC	CLTC	SAP	Core	FALSE
13712-104	P12544	P12544	GZMA	GZMA	Non-SAP		FALSE
13713-164	Q96IW7	Q96IW7	SEC22A	SEC22A	SAP		FALSE
13719-19	O96013	O96013	PAK4	PAK4	Inconclusive		FALSE
13722-105	P02748	P02748	C9	C9	Inconclusive		FALSE
13727-44	O43791	O43791	SPOP	SPOP	Non-SAP		FALSE
13728-19	P30040	P30040	ERP29	ERP29	SAP		FALSE
13730-18	P53634	P53634	CTSC	CTSC	SAP		FALSE
13731-14	P10643	P10643	C7	C7	Non-SAP		FALSE
13732-79	Q16619	Q16619	CTF1	CTF1	SAP		FALSE
13738-8	P08476	P08476	INHBA	INHBA	Non-SAP		FALSE
13743-56	Q13620	Q13620	CUL4B	CUL4B	Inconclusive		FALSE
13745-10	Q13563	Q13563.1	PKD2	PKD2.1	SAP	Preadipocyte	FALSE
13929-27	Q9UKG9	Q9UKG9	CROT	CROT	SAP		FALSE
13930-3	Q9HC16	Q9HC16	APOBEC3G	APOBEC3G	SAP		FALSE
13931-22	O00233	O00233	PSMD9	PSMD9	SAP		FALSE
13932-45	Q14155	Q14155	ARHGEF7	ARHGEF7	SAP		FALSE
13933-276	Q13506	Q13506	NAB1	NAB1	SAP	Small Airway Epithelial	FALSE
13936-24	P07205	P07205	PGK2	PGK2	Inconclusive		FALSE
13937-75	Q86VP6	Q86VP6	CAND1	CAND1	SAP		FALSE
13939-14	Q16851	Q16851	UGP2	UGP2	SAP	Core	FALSE
13940-19	Q16666	Q16666.1	IFI16	IFI16.1	SAP	Preadipocyte	FALSE
13941-82	O95363	O95363	FARS2	FARS2	Non-SAP		FALSE
13943-38	Q9C005	Q9C005	DPY30	DPY30	Inconclusive		FALSE
13946-8	Q9BUQ8	Q9BUQ8	DDX23	DDX23	Inconclusive		FALSE
13947-371	Q9BQG2	Q9BQG2	NUDT12	NUDT12	Non-SAP		FALSE
13950-9	Q9Y5P4	Q9Y5P4.1	CERT1	CERT1.1	SAP		FALSE
13954-9	Q96EK6	Q96EK6	GNPNAT1	GNPNAT1	Non-SAP		FALSE
13955-33	P53355	P53355	DAPK1	DAPK1	SAP	Small Airway Epithelial	FALSE
13959-7	P28838	P28838	LAP3	LAP3	SAP	Core	FALSE
13960-15	Q96P47	Q96P47	AGAP3	AGAP3	SAP	PBMC	FALSE
13961-18	Q9Y496	Q9Y496	KIF3A	KIF3A	SAP		FALSE
13963-7	Q9H0E2	Q9H0E2	TOLLIP	TOLLIP	SAP	Core	FALSE
13967-14	Q16881	Q16881	TXNRD1	TXNRD1	SAP	Core	FALSE
13969-24	O60684	O60684	KPNA6	KPNA6	SAP	Small Airway Epithelial	FALSE
13972-4	Q9BPX1	Q9BPX1	HSD17B14	HSD17B14	Non-SAP		FALSE
13973-62	Q8NG68	Q8NG68	TTL	TTL	Inconclusive		FALSE
13975-56	Q13136	Q13136	PPFIA1	PPFIA1	SAP		FALSE
13976-9	Q92888	Q92888	ARHGEF1	ARHGEF1	Non-SAP		FALSE
13978-122	O15119	O15119	TBX3	TBX3	Non-SAP		FALSE
13983-27	Q08257	Q08257	CRYZ	CRYZ	SAP		FALSE
13985-12	Q9HAU4	Q9HAU4	SMURF2	SMURF2	SAP	Renal Epithelial	FALSE
13986-6	O43813	O43813	LANCL1	LANCL1	SAP		FALSE
13988-67	Q9HBL8	Q9HBL8	NMRAL1	NMRAL1	SAP	Skeletal Myoblast	FALSE
13990-1	P11498	P11498	PC	PC	SAP		FALSE
13991-47	O43432	O43432	EIF4G3	EIF4G3	SAP		FALSE
13992-12	P46459	P46459	NSF	NSF	SAP	Core	FALSE
13993-20	Q9H4G0	Q9H4G0	EPB41L1	EPB41L1	SAP		FALSE
13994-1	P22087	P22087	FBL	FBL	Inconclusive		FALSE
13996-16	Q96CD2	Q96CD2	PPCDC	PPCDC	Non-SAP		FALSE
13998-26	Q8N142	Q8N142	ADSS1	ADSS1	SAP	Small Airway Epithelial	FALSE
14002-18	Q9BZ29	Q9BZ29	DOCK9	DOCK9	SAP	Renal Epithelial	FALSE
14007-22	O43252	O43252	PAPSS1	PAPSS1	Non-SAP		FALSE
14008-22	Q9NPI6	Q9NPI6	DCP1A	DCP1A	Inconclusive		FALSE
14009-65	P21580	P21580	TNFAIP3	TNFAIP3	SAP	Renal Epithelial	FALSE
14011-17	P31949	P31949	S100A11	S100A11	SAP	Core	FALSE
14012-17	Q96C10	Q96C10	DHX58	DHX58	Inconclusive		FALSE
14013-11	Q92844	Q92844	TANK	TANK	SAP	Astrocyte	FALSE
14019-73	Q92817	Q92817	EVPL	EVPL	SAP		FALSE
14021-81	Q9NPJ6	Q9NPJ6	MED4	MED4	Non-SAP		FALSE
14028-22	O00443	O00443	PIK3C2A	PIK3C2A	SAP		FALSE
14029-42	P61201	P61201	COPS2	COPS2	Non-SAP		FALSE
14030-21	P23510	P23510	TNFSF4	TNFSF4	Inconclusive		FALSE
14031-18	P21781	P21781	FGF7	FGF7	Non-SAP		FALSE
14034-22	P09758	P09758	TACSTD2	TACSTD2	SAP		FALSE
14035-13	Q13009	Q13009	TIAM1	TIAM1	Inconclusive		FALSE
14036-116	O75970	O75970	MPDZ	MPDZ	Non-SAP		FALSE
14037-18	Q9H6Z4	Q9H6Z4	RANBP3	RANBP3	Non-SAP		FALSE
14038-130	O76096	O76096	CST7	CST7	Non-SAP		FALSE
14041-13	P10144	P10144	GZMB	GZMB	Non-SAP		FALSE
14042-11	Q8N474	Q8N474	SFRP1	SFRP1	Inconclusive		FALSE
14043-12	Q15075	Q15075	EEA1	EEA1	SAP	Core	FALSE
14045-12	Q15596	Q15596	NCOA2	NCOA2	Non-SAP		FALSE
14048-7	Q9NPH3	Q9NPH3	IL1RAP	IL1RAP	Inconclusive		FALSE
14051-54	Q99958	Q99958	FOXC2	FOXC2	Non-SAP		FALSE
14052-26	Q9UPW8	Q9UPW8	UNC13A	UNC13A	Inconclusive		FALSE
14060-67	Q15080	Q15080	NCF4	NCF4	SAP	PBMC	FALSE
14065-11	P06127	P06127	CD5	CD5	Non-SAP		FALSE
14066-49	Q86UL8	Q86UL8	MAGI2	MAGI2	Inconclusive		FALSE
14067-6	Q99959	Q99959	PKP2	PKP2	Non-SAP		FALSE
14070-56	Q15811	Q15811	ITSN1	ITSN1	Inconclusive		FALSE
14072-9	P13693	P13693	TPT1	TPT1	Inconclusive		FALSE
14073-31	P02790	P02790	HPX	HPX	Inconclusive		FALSE
14074-2	P98077	P98077	SHC2	SHC2	SAP		FALSE
14079-14	Q13478	Q13478	IL18R1	IL18R1	Non-SAP		FALSE
14082-56	Q9Y4G6	Q9Y4G6	TLN2	TLN2	SAP		FALSE
14083-25	P49903	P49903	SEPHS1	SEPHS1	Inconclusive		FALSE
14086-11	Q92484	Q92484	SMPDL3A	SMPDL3A	SAP		FALSE
14088-38	P24592	P24592	IGFBP6	IGFBP6	SAP	Preadipocyte	FALSE
14090-23	Q9H4E7	Q9H4E7	DEF6	DEF6	Non-SAP		FALSE
14091-42	O75828	O75828	CBR3	CBR3	SAP	Small Airway Epithelial	FALSE
14094-29	Q99075	Q99075	HBEGF	HBEGF	Non-SAP		FALSE
14098-28	P49589	P49589	CARS1	CARS1	SAP		FALSE
14099-20	P25789	P25789	PSMA4	PSMA4	Inconclusive		FALSE
14100-63	P02747	P02747	C1QC	C1QC	SAP	PBMC	FALSE
14102-6	P22749	P22749	GNLY	GNLY	Non-SAP		FALSE
14106-46	P52306	P52306	RAP1GDS1	RAP1GDS1	Inconclusive		FALSE
14107-1	P49914	P49914	MTHFS	MTHFS	Inconclusive		FALSE
14108-15	P01137	P01137	TGFB1	TGFB1	Inconclusive		FALSE
14110-200	P09486	P09486	SPARC	SPARC	SAP		FALSE
14111-15	P35442	P35442	THBS2	THBS2	SAP		FALSE
14116-129	P26447	P26447	S100A4	S100A4	SAP		FALSE
14120-2	Q68DV7	Q68DV7.1	RNF43	RNF43.1	Non-SAP		FALSE
14121-24	Q9UBN6	Q9UBN6	TNFRSF10D	TNFRSF10D	SAP		FALSE
14123-34	Q9H7M9	Q9H7M9.1	VSIR	VSIR.1	SAP		FALSE
14125-5	O95445	O95445.1	APOM	APOM.1	Inconclusive		FALSE
14131-37	P52799	P52799	EFNB2	EFNB2	SAP	Small Airway Epithelial	FALSE
14134-49	Q86SJ2	Q86SJ2	AMIGO2	AMIGO2	SAP	Vascular Smooth Muscle	FALSE
14136-234	Q9NPY3	Q9NPY3.1	CD93	CD93.1	Non-SAP		FALSE
14146-92	P68431	P68431	H3C1	H3C1	Non-SAP		FALSE
14148-2	P05161	P05161	ISG15	ISG15	SAP		FALSE
14151-4	P05161	P05161.1	ISG15	ISG15.1	SAP		FALSE
14156-33	P31946	P31946.1	YWHAB	YWHAB.1	SAP		FALSE
14157-21	P62258	P62258	YWHAE	YWHAE	Inconclusive		FALSE
14158-17	P08758	P08758	ANXA5	ANXA5	SAP		FALSE
14186-13	Q8WZ73	Q8WZ73	RFFL	RFFL	Non-SAP		FALSE
14203-3	P20073	P20073	ANXA7	ANXA7	SAP	Core	FALSE
14204-55	Q9P0K8	Q9P0K8	FOXJ2	FOXJ2	Non-SAP		FALSE
14205-6	Q96MH2	Q96MH2	HEXIM2	HEXIM2	Non-SAP		FALSE
14206-28	O00213	O00213.1	APBB1	APBB1.1	Non-SAP		FALSE
14216-35	Q7L014	Q7L014	DDX46	DDX46	Inconclusive		FALSE
14227-21	P14649	P14649	MYL6B	MYL6B	SAP		FALSE
14229-5	O95396	O95396	MOCS3	MOCS3	SAP		FALSE
14245-195	Q9UNH6	Q9UNH6	SNX7	SNX7	Inconclusive		FALSE
14246-50	O60496	O60496	DOK2	DOK2	SAP	PBMC	FALSE
14250-115	Q13867	Q13867	BLMH	BLMH	Inconclusive		FALSE
14254-27	P29074	P29074	PTPN4	PTPN4	Inconclusive		FALSE
14268-4	Q9BYN0	Q9BYN0	SRXN1	SRXN1	SAP		FALSE
14271-23	Q9NRW1	Q9NRW1	RAB6B	RAB6B	SAP		FALSE
14273-19	P48147	P48147	PREP	PREP	SAP		FALSE
14283-12	P61106	P61106	RAB14	RAB14	SAP		FALSE
14286-2	O95644	O95644	NFATC1	NFATC1	Non-SAP		FALSE
14287-6	P51148	P51148	RAB5C	RAB5C	SAP		FALSE
14291-53	Q99490	Q99490	AGAP2	AGAP2	Non-SAP		FALSE
14294-61	Q9UIS9	Q9UIS9	MBD1	MBD1	Inconclusive		FALSE
14309-8	P31943	P31943	HNRNPH1	HNRNPH1	Non-SAP		FALSE
14314-6	Q13356	Q13356	PPIL2	PPIL2	Non-SAP		FALSE
14318-1	Q9UBQ0	Q9UBQ0	VPS29	VPS29	SAP		FALSE
14324-52	Q9UQE7	Q9UQE7	SMC3	SMC3	Non-SAP		FALSE
14326-4	P51965	P51965	UBE2E1	UBE2E1	Non-SAP		FALSE
14329-4	Q9BTC0	Q9BTC0	DIDO1	DIDO1	Non-SAP		FALSE
14331-262	P63172	P63172	DYNLT1	DYNLT1	Inconclusive		FALSE
14332-3	P11233	P11233	RALA	RALA	SAP		FALSE
14337-1	O43617	O43617	TRAPPC3	TRAPPC3	SAP	Vascular Smooth Muscle	FALSE
14599-18	Q9NY15	Q9NY15	STAB1	STAB1	SAP	PBMC	FALSE
14619-8	Q8TF50	Q8TF50	ZNF526	ZNF526	Non-SAP		FALSE
14623-26	P55854	P55854	SUMO3	SUMO3	Non-SAP		FALSE
14624-51	P49711	P49711	CTCF	CTCF	Non-SAP		FALSE
14628-72	Q9UK99	Q9UK99	FBXO3	FBXO3	SAP	Small Airway Epithelial	FALSE
14636-25	P52758	P52758	RIDA	RIDA	SAP		FALSE
14655-1	Q9NVM6	Q9NVM6	DNAJC17	DNAJC17	Non-SAP		FALSE
14674-63	Q9UKS6	Q9UKS6	PACSIN3	PACSIN3	SAP	Renal Epithelial	FALSE
14675-20	P23588	P23588	EIF4B	EIF4B	Non-SAP		FALSE
14684-17	P17655	P17655	CAPN2	CAPN2	SAP	Core	FALSE
14685-17	P31751	P31751	AKT2	AKT2	Inconclusive		FALSE
14687-6	O60664	O60664	PLIN3	PLIN3	SAP	Core	FALSE
14688-6	P35236	P35236	PTPN7	PTPN7	Non-SAP		FALSE
14689-3	P55735	P55735	SEC13	SEC13	SAP		FALSE
14692-3	Q8N554	Q8N554	ZNF276	ZNF276	Inconclusive		FALSE
14713-46	P20160	P20160	AZU1	AZU1	Non-SAP		FALSE
14747-9	O75462	O75462	CRLF1	CRLF1	Non-SAP		FALSE
14748-31	Q13017	Q13017	ARHGAP5	ARHGAP5	SAP		FALSE
14755-4	P02788	P02788	LTF	LTF	SAP	Skeletal Myoblast	FALSE
14756-29	P13598	P13598	ICAM2	ICAM2	Inconclusive		FALSE
14759-149	P12830	P12830	CDH1	CDH1	Non-SAP		FALSE
15295-81	P01344	P01344	IGF2	IGF2	Non-SAP		FALSE
15297-3	P33764	P33764	S100A3	S100A3	Non-SAP		FALSE
15299-102	Q14696	Q14696	MESD	MESD	SAP		FALSE
15300-66	Q9H6E4	Q9H6E4	CCDC134	CCDC134	Non-SAP		FALSE
15306-20	P01591	P01591	JCHAIN	JCHAIN	Non-SAP		FALSE
15310-61	O43663	O43663.1	PRC1	PRC1.1	Non-SAP		FALSE
15312-14	Q9UL18	Q9UL18.1	AGO1	AGO1.1	SAP		FALSE
15313-28	Q13257	Q13257	MAD2L1	MAD2L1	Non-SAP		FALSE
15314-49	Q9Y696	Q9Y696.1	CLIC4	CLIC4.1	SAP		FALSE
15315-64	Q9NTM9	Q9NTM9	CUTC	CUTC	Inconclusive		FALSE
15316-262	Q9NX01	Q9NX01	TXNL4B	TXNL4B	Inconclusive		FALSE
15318-75	P60903	P60903	S100A10	S100A10	SAP		FALSE
15322-35	P78560	P78560	CRADD	CRADD	SAP		FALSE
15323-112	Q9H9G7	Q9H9G7	AGO3	AGO3	SAP		FALSE
15324-58	P02792	P02792	FTL	FTL	SAP		FALSE
15326-64	P32455	P32455	GBP1	GBP1	SAP		FALSE
15329-167	Q9Y2Q5	Q9Y2Q5	LAMTOR2	LAMTOR2	SAP		FALSE
15331-47	Q09028	Q09028	RBBP4	RBBP4	Non-SAP		FALSE
15333-11	Q99470	Q99470	SDF2	SDF2	SAP		FALSE
15336-7	Q8WWX9	Q8WWX9	SELENOM	SELENOM	SAP		FALSE
15339-32	Q9Y281	Q9Y281	CFL2	CFL2	SAP	PBMC	FALSE
15343-337	P01042	P01042	KNG1	KNG1	Non-SAP		FALSE
15347-12	P02790	P02790.1	HPX	HPX.1	Inconclusive		FALSE
15361-37	Q15327	Q15327.1	ANKRD1	ANKRD1.1	Non-SAP		FALSE
15367-38	Q8TDL5	Q8TDL5.1	BPIFB1	BPIFB1.1	Non-SAP		FALSE
15368-3	Q8N8U9	Q8N8U9	BMPER	BMPER	SAP	Preadipocyte	FALSE
15370-5	Q9Y3E2	Q9Y3E2	BOLA1	BOLA1	Inconclusive		FALSE
15372-43	P25440	P25440.1	BRD2	BRD2.1	Non-SAP		FALSE
15381-45	Q16832	Q16832	DDR2	DDR2	SAP	Preadipocyte	FALSE
15386-7	P15090	P15090	FABP4	FABP4	Non-SAP		FALSE
15387-44	O60462	O60462	NRP2	NRP2	SAP		FALSE
15388-24	P08637	P08637	FCGR3A	FCGR3A	SAP	PBMC	FALSE
15389-1	Q16595	Q16595.1	FXN	FXN.1	SAP	Renal Epithelial	FALSE
15391-114	Q14393	Q14393	GAS6	GAS6	SAP	Preadipocyte	FALSE
15394-79	Q8IZJ1	Q8IZJ1	UNC5B	UNC5B	Inconclusive		FALSE
15395-15	P09488	P09488	GSTM1	GSTM1	SAP	Osteoblast	FALSE
15398-2	P55789	P55789	GFER	GFER	SAP		FALSE
15402-2	P41134	P41134	ID1	ID1	Non-SAP		FALSE
15413-3	P04180	P04180	LCAT	LCAT	Non-SAP		FALSE
15414-316	P00338	P00338	LDHA	LDHA	SAP		FALSE
15417-3	P36952	P36952	SERPINB5	SERPINB5	SAP	Small Airway Epithelial	FALSE
15426-5	Q99519	Q99519	NEU1	NEU1	SAP		FALSE
15427-35	P58215	P58215	LOXL3	LOXL3	Inconclusive		FALSE
15433-4	P12931	P12931	SRC	SRC	SAP		FALSE
15435-4	P00491	P00491.1	PNP	PNP.1	SAP		FALSE
15439-21	P61587	P61587	RND3	RND3	Inconclusive		FALSE
15441-6	P17900	P17900	GM2A	GM2A	SAP	Core	FALSE
15444-45	P48594	P48594	SERPINB4	SERPINB4	SAP	Small Airway Epithelial	FALSE
15446-25	Q02297	Q02297	NRG1	NRG1	Non-SAP		FALSE
15447-45	Q00796	Q00796	SORD	SORD	SAP	Renal Epithelial	FALSE
15448-47	Q13501	Q13501	SQSTM1	SQSTM1	SAP	Preadipocyte	FALSE
15452-5	P21589	P21589	NT5E	NT5E	SAP		FALSE
15455-40	Q13444	Q13444	ADAM15	ADAM15	SAP		FALSE
15457-14	P15144	P15144	ANPEP	ANPEP	SAP		FALSE
15460-9	P27487	P27487	DPP4	DPP4	SAP		FALSE
15462-28	P01732	P01732	CD8A	CD8A	Non-SAP		FALSE
15465-79	Q8N129	Q8N129	CNPY4	CNPY4	SAP		FALSE
15467-10	Q96CG8	Q96CG8	CTHRC1	CTHRC1	SAP		TRUE
15470-11	P07686	P07686	HEXB	HEXB	SAP	Core	FALSE
15474-7	Q13526	Q13526.1	PIN1	PIN1.1	Non-SAP		FALSE
15475-4	P55058	P55058	PLTP	PLTP	SAP		FALSE
15480-2	O95498	O95498	VNN2	VNN2	Non-SAP		FALSE
15482-12	A8K2U0	A8K2U0	A2ML1	A2ML1	SAP	Small Airway Epithelial	FALSE
15483-377	O00468	O00468	AGRN	AGRN	SAP		FALSE
15487-164	P23141	P23141	CES1	CES1	SAP		FALSE
15491-20	Q9HCU0	Q9HCU0	CD248	CD248	Non-SAP		FALSE
15492-1	Q9NZV1	Q9NZV1	CRIM1	CRIM1	Inconclusive		FALSE
15499-11	O75882	O75882	ATRN	ATRN	SAP		FALSE
15506-34	Q9Y561	Q9Y561	LRP12	LRP12	Non-SAP		FALSE
15509-2	P54802	P54802	NAGLU	NAGLU	SAP	Core	FALSE
15513-108	Q16651	Q16651	PRSS8	PRSS8	SAP		FALSE
15515-2	P0DJI8	P0DJI8	SAA1	SAA1	Non-SAP		FALSE
15521-4	O94985	O94985	CLSTN1	CLSTN1	Inconclusive		FALSE
15522-2	Q9H4G4	Q9H4G4	GLIPR2	GLIPR2	SAP		FALSE
15523-9	P13716	P13716	ALAD	ALAD	SAP		FALSE
15524-30	P15259	P15259	PGAM2	PGAM2	Inconclusive		FALSE
15526-33	P48637	P48637	GSS	GSS	SAP	Core	FALSE
15527-90	P09622	P09622.1	DLD	DLD.1	SAP	Core	FALSE
15529-33	P21291	P21291	CSRP1	CSRP1	SAP		FALSE
15530-33	P54760	P54760	EPHB4	EPHB4	Non-SAP		FALSE
15534-26	P40926	P40926.1	MDH2	MDH2.1	SAP	Core	FALSE
15540-6	P08670	P08670	VIM	VIM	SAP	Core	FALSE
15542-19	P12532	P12532	CKMT1A	CKMT1A	SAP	Small Airway Epithelial	FALSE
15544-25	Q9P0G3	Q9P0G3	KLK14	KLK14	Non-SAP		FALSE
15545-13	P63098	P63098	PPP3R1	PPP3R1	SAP		FALSE
15548-35	O43175	O43175	PHGDH	PHGDH	Non-SAP		FALSE
15558-63	Q07075	Q07075	ENPEP	ENPEP	Inconclusive		FALSE
15559-5	P58335	P58335	ANTXR2	ANTXR2	Non-SAP		FALSE
15560-52	P20062	P20062	TCN2	TCN2	Non-SAP		FALSE
15562-24	P08236	P08236	GUSB	GUSB	SAP		FALSE
15566-10	P51911	P51911	CNN1	CNN1	SAP		FALSE
15567-2	P20963	P20963	CD247	CD247	Non-SAP		FALSE
15569-15	P02458	P02458	COL2A1	COL2A1	Inconclusive		FALSE
15582-25	O00602	O00602	FCN1	FCN1	SAP	PBMC	FALSE
15585-304	Q9UBX5	Q9UBX5.1	FBLN5	FBLN5.1	SAP		FALSE
15588-17	P06280	P06280	GLA	GLA	SAP		FALSE
15589-1	P02774	P02774	GC	GC	Non-SAP		FALSE
15591-28	P07203	P07203	GPX1	GPX1	SAP	Core	FALSE
15594-47	Q92743	Q92743	HTRA1	HTRA1	Inconclusive		FALSE
15596-7	O94992	O94992	HEXIM1	HEXIM1	Inconclusive		FALSE
15603-20	P17301	P17301	ITGA2	ITGA2	SAP		FALSE
15604-18	P45984	P45984	MAPK9	MAPK9	Inconclusive		FALSE
15606-19	P08727	P08727	KRT19	KRT19	SAP	Small Airway Epithelial	FALSE
15608-5	P23443	P23443.1	RPS6KB1	RPS6KB1.1	SAP		FALSE
15610-72	P28838	P28838.1	LAP3	LAP3.1	SAP	Core	FALSE
15613-16	P16233	P16233	PNLIP	PNLIP	Non-SAP		FALSE
15620-4	Q8N2Q7	Q8N2Q7	NLGN1	NLGN1	Non-SAP		FALSE
15626-223	P98160	P98160	HSPG2	HSPG2	SAP	Preadipocyte	FALSE
15627-83	P31749	P31749	AKT1	AKT1	SAP		FALSE
15633-6	P02753	P02753	RBP4	RBP4	Inconclusive		FALSE
15640-54	Q01995	Q01995	TAGLN	TAGLN	SAP		FALSE
15644-1	P43251	P43251	BTD	BTD	SAP	PBMC	FALSE
15653-9	Q03692	Q03692	COL10A1	COL10A1	Non-SAP		FALSE
15669-7	P15056	P15056	BRAF	BRAF	Inconclusive		FALSE
15674-3	P11912	P11912	CD79A	CD79A	Non-SAP		FALSE
15675-3	P17676	P17676	CEBPB	CEBPB	Inconclusive		FALSE
15688-30	P49257	P49257	LMAN1	LMAN1	SAP		FALSE
15698-6	P40222	P40222	TXLNA	TXLNA	Non-SAP		FALSE
16043-30	P29353	P29353	SHC1	SHC1	SAP		FALSE
16057-6	P11717	P11717	IGF2R	IGF2R	SAP		FALSE
16060-99	Q14112	Q14112	NID2	NID2	Non-SAP		FALSE
16074-12	O75791	O75791	GRAP2	GRAP2	Non-SAP		FALSE
16079-2	P42680	P42680	TEC	TEC	Non-SAP		FALSE
16081-38	O60218	O60218	AKR1B10	AKR1B10	SAP	Small Airway Epithelial	FALSE
16288-17	P54764	P54764	EPHA4	EPHA4	Non-SAP		FALSE
16297-14	Q8WZ75	Q8WZ75	ROBO4	ROBO4	Non-SAP		FALSE
16298-84	Q9UNK4	Q9UNK4	PLA2G2D	PLA2G2D	Non-SAP		FALSE
16304-6	Q9BXB1	Q9BXB1	LGR4	LGR4	Non-SAP		FALSE
16305-10	P55287	P55287	CDH11	CDH11	Non-SAP		FALSE
16312-45	P55285	P55285	CDH6	CDH6	SAP	Renal Epithelial	FALSE
16315-105	P17948	P17948	FLT1	FLT1	Non-SAP		FALSE
16317-20	P32926	P32926.1	DSG3	DSG3.1	SAP	Small Airway Epithelial	FALSE
16318-12	P37023	P37023	ACVRL1	ACVRL1	SAP	Preadipocyte	FALSE
16320-139	Q9NPF0	Q9NPF0	CD320	CD320	Non-SAP		FALSE
16322-10	Q8WU39	Q8WU39	MZB1	MZB1	Non-SAP		FALSE
16536-3	P17096	P17096	HMGA1	HMGA1	SAP	Renal Epithelial	FALSE
16551-14	P51692	P51692	STAT5B	STAT5B	Inconclusive		FALSE
16561-9	P04217	P04217	A1BG	A1BG	Non-SAP		FALSE
16583-8	P50583	P50583	NUDT2	NUDT2	SAP		FALSE
16588-10	P11021	P11021	HSPA5	HSPA5	SAP		FALSE
16593-3	Q13158	Q13158	FADD	FADD	Inconclusive		FALSE
16594-44	Q9NVQ4	Q9NVQ4.1	FAIM	FAIM.1	Non-SAP		FALSE
16596-25	O76003	O76003	GLRX3	GLRX3	Non-SAP		FALSE
16597-11	Q86SX6	Q86SX6	GLRX5	GLRX5	Inconclusive		FALSE
16599-38	Q9HCN4	Q9HCN4	GPN1	GPN1	Non-SAP		FALSE
16606-85	P15121	P15121	AKR1B1	AKR1B1	SAP		FALSE
16607-78	P06396	P06396	GSN	GSN	SAP	Core	FALSE
16610-13	Q7Z4F1	Q7Z4F1	LRP10	LRP10	SAP		FALSE
16616-137	P13929	P13929	ENO3	ENO3	Inconclusive		FALSE
16620-26	O60449	O60449	LY75	LY75	Non-SAP		FALSE
16621-77	Q8NCW5	Q8NCW5	NAXE	NAXE	SAP		FALSE
16753-46	P12110	P12110	COL6A2	COL6A2	Inconclusive		FALSE
16754-40	O14936	O14936	CASK	CASK	SAP		FALSE
16758-96	P51858	P51858	HDGF	HDGF	Inconclusive		FALSE
16763-11	O14960	O14960	LECT2	LECT2	Non-SAP		FALSE
16765-52	P02775	P02775	PPBP	PPBP	SAP	PBMC	FALSE
16768-3	P14923	P14923	JUP	JUP	SAP		FALSE
16769-20	P60763	P60763	RAC3	RAC3	SAP	Renal Epithelial	FALSE
16773-29	Q8IX30	Q8IX30	SCUBE3	SCUBE3	SAP	Preadipocyte	FALSE
16781-2	Q8NFI3	Q8NFI3	ENGASE	ENGASE	SAP	Renal Epithelial	FALSE
16802-31	Q9NX40	Q9NX40	OCIAD1	OCIAD1	SAP		FALSE
16803-4	P22676	P22676	CALB2	CALB2	Inconclusive		FALSE
16805-5	O76074	O76074	PDE5A	PDE5A	SAP	Renal Epithelial	FALSE
16809-1	O00746	O00746	NME4	NME4	Inconclusive		FALSE
16810-3	P31150	P31150	GDI1	GDI1	SAP		FALSE
16814-13	Q13642	Q13642	FHL1	FHL1	SAP		FALSE
16818-200	Q9H5V8	Q9H5V8	CDCP1	CDCP1	Inconclusive		FALSE
16823-75	O95236	O95236	APOL3	APOL3	Non-SAP		FALSE
16825-20	P54252	P54252	ATXN3	ATXN3	SAP	Small Airway Epithelial	FALSE
16828-8	P12109	P12109.1	COL6A1	COL6A1.1	SAP		FALSE
16831-7	Q99704	Q99704	DOK1	DOK1	SAP		FALSE
16845-15	O95297	O95297	MPZL1	MPZL1	SAP	Preadipocyte	FALSE
16847-39	P20337	P20337	RAB3B	RAB3B	SAP		FALSE
16851-50	O43819	O43819	SCO2	SCO2	SAP	Small Airway Epithelial	FALSE
16853-5	Q9NWW6	Q9NWW6	NMRK1	NMRK1	SAP		FALSE
16854-17	Q9Y4Z0	Q9Y4Z0	LSM4	LSM4	Non-SAP		FALSE
16856-79	Q15555	Q15555	MAPRE2	MAPRE2	SAP		FALSE
16857-2	P61019	P61019	RAB2A	RAB2A	SAP		FALSE
16858-384	Q96D15	Q96D15	RCN3	RCN3	SAP		FALSE
16859-100	Q9Y371	Q9Y371	SH3GLB1	SH3GLB1	SAP		FALSE
16863-47	Q8TBE9	Q8TBE9	NANP	NANP	Non-SAP		FALSE
16865-62	Q92804	Q92804	TAF15	TAF15	Non-SAP		FALSE
16867-76	Q00536	Q00536	CDK16	CDK16	SAP		FALSE
16872-248	O43708	O43708	GSTZ1	GSTZ1	SAP		FALSE
16877-19	Q9Y3D2	Q9Y3D2	MSRB2	MSRB2	SAP	Osteoblast	FALSE
16882-27	Q9NRX4	Q9NRX4	PHPT1	PHPT1	SAP		FALSE
16883-57	P20338	P20338	RAB4A	RAB4A	SAP		FALSE
16885-49	Q9UPY8	Q9UPY8	MAPRE3	MAPRE3	SAP		FALSE
16887-29	Q9Y3E5	Q9Y3E5	PTRH2	PTRH2	SAP		FALSE
16890-37	Q8N6G6	Q8N6G6	ADAMTSL1	ADAMTSL1	Inconclusive		FALSE
16892-23	Q13822	Q13822	ENPP2	ENPP2	Non-SAP		FALSE
16899-59	Q96SU4	Q96SU4	OSBPL9	OSBPL9	SAP	PBMC	FALSE
16902-17	P11279	P11279	LAMP1	LAMP1	SAP	Core	FALSE
16913-8	O00584	O00584	RNASET2	RNASET2	SAP		FALSE
16914-104	P08571	P08571	CD14	CD14	SAP		FALSE
16915-153	Q9H3S1	Q9H3S1	SEMA4A	SEMA4A	SAP	PBMC	FALSE
16918-198	O15455	O15455	TLR3	TLR3	SAP	Renal Epithelial	FALSE
16919-1	P07108	P07108	DBI	DBI	Inconclusive		FALSE
16922-53	Q9ULL4	Q9ULL4	PLXNB3	PLXNB3	Inconclusive		FALSE
16923-20	P35080	P35080.1	PFN2	PFN2.1	SAP		FALSE
16926-44	P05186	P05186	ALPL	ALPL	Inconclusive		FALSE
16932-5	P49888	P49888	SULT1E1	SULT1E1	Non-SAP		FALSE
17137-160	P68871	P68871	HBB	HBB	SAP		FALSE
17140-57	Q9GZP0	Q9GZP0	PDGFD	PDGFD	SAP		FALSE
17148-7	P30043	P30043	BLVRB	BLVRB	SAP		FALSE
17150-8	P61604	P61604	HSPE1	HSPE1	Inconclusive		FALSE
17151-84	Q14653	Q14653	IRF3	IRF3	Inconclusive		FALSE
17154-2	Q15185	Q15185	PTGES3	PTGES3	Non-SAP		FALSE
17155-1	Q9UK41	Q9UK41	VPS28	VPS28	SAP		FALSE
17156-72	O15075	O15075	DCLK1	DCLK1	SAP	Renal Epithelial	FALSE
17158-17	P62253	P62253	UBE2G1	UBE2G1	Inconclusive		FALSE
17161-1	P39656	P39656	DDOST	DDOST	SAP		FALSE
17163-117	P12429	P12429	ANXA3	ANXA3	SAP	Renal Epithelial	FALSE
17164-15	P09525	P09525	ANXA4	ANXA4	SAP	Core	FALSE
17165-1	P02775	P02775.1	PPBP	PPBP.1	SAP	PBMC	FALSE
17175-5	P52564	P52564	MAP2K6	MAP2K6	SAP	Preadipocyte	FALSE
17176-13	O75475	O75475	PSIP1	PSIP1	Non-SAP		FALSE
17195-43	Q99933	Q99933	BAG1	BAG1	SAP		FALSE
17196-5	Q16740	Q16740	CLPP	CLPP	SAP		FALSE
17199-43	Q9NWT6	Q9NWT6	HIF1AN	HIF1AN	SAP	Astrocyte	FALSE
17202-37	Q53EL6	Q53EL6	PDCD4	PDCD4	SAP		FALSE
17205-21	P20339	P20339	RAB5A	RAB5A	SAP		FALSE
17209-27	O00204	O00204	SULT2B1	SULT2B1	SAP	Small Airway Epithelial	FALSE
17210-2	P56279	P56279	TCL1A	TCL1A	Non-SAP		FALSE
17224-12	P20774	P20774	OGN	OGN	Inconclusive		FALSE
17231-1	P13796	P13796	LCP1	LCP1	SAP		FALSE
17319-1	Q8IZQ5	Q8IZQ5	SELENOH	SELENOH	Inconclusive		FALSE
17320-19	Q9NRN7	Q9NRN7	AASDHPPT	AASDHPPT	Non-SAP		FALSE
17325-10	Q16774	Q16774	GUK1	GUK1	SAP	Core	FALSE
17326-44	Q9BVJ7	Q9BVJ7	DUSP23	DUSP23	SAP		FALSE
17327-3	Q9BT09	Q9BT09	CNPY3	CNPY3	SAP	PBMC	TRUE
17329-2	Q9BUT1	Q9BUT1	BDH2	BDH2	SAP		FALSE
17332-3	Q9NX46	Q9NX46	ADPRS	ADPRS	SAP		FALSE
17333-20	P11310	P11310	ACADM	ACADM	SAP		FALSE
17335-18	P63027	P63027	VAMP2	VAMP2	SAP		FALSE
17336-54	Q70SY1	Q70SY1	CREB3L2	CREB3L2	Non-SAP		FALSE
17337-1	P25490	P25490	YY1	YY1	Non-SAP		FALSE
17341-89	Q9BWD1	Q9BWD1	ACAT2	ACAT2	Non-SAP		FALSE
17343-6	O15079	O15079	SNPH	SNPH	SAP		FALSE
17344-23	Q9UBI4	Q9UBI4	STOML1	STOML1	SAP		FALSE
17345-12	Q8N4Q0	Q8N4Q0	ZADH2	ZADH2	SAP	Skeletal Myoblast	FALSE
17347-80	Q96BJ3	Q96BJ3	AIDA	AIDA	SAP		FALSE
17348-5	P57105	P57105	SYNJ2BP	SYNJ2BP	SAP	Renal Epithelial	FALSE
17350-13	Q9UQN3	Q9UQN3	CHMP2B	CHMP2B	Inconclusive		FALSE
17357-33	Q9HD40	Q9HD40	SEPSECS	SEPSECS	SAP	Small Airway Epithelial	FALSE
17362-5	P40337	P40337	VHL	VHL	Non-SAP		FALSE
17364-8	P08579	P08579	SNRPB2	SNRPB2	Non-SAP		FALSE
17365-7	Q16773	Q16773	KYAT1	KYAT1	SAP	Osteoblast	FALSE
17366-6	Q96GG9	Q96GG9	DCUN1D1	DCUN1D1	SAP	Small Airway Epithelial	FALSE
17367-5	P16949	P16949	STMN1	STMN1	Non-SAP		FALSE
17370-186	Q9NUJ1	Q9NUJ1	ABHD10	ABHD10	SAP		FALSE
17372-5	Q13541	Q13541	EIF4EBP1	EIF4EBP1	SAP		FALSE
17377-1	P42330	P42330	AKR1C3	AKR1C3	SAP		FALSE
17380-2	P61086	P61086	UBE2K	UBE2K	Inconclusive		FALSE
17383-4	Q9NSY2	Q9NSY2	STARD5	STARD5	SAP	Preadipocyte	FALSE
17384-110	P08237	P08237	PFKM	PFKM	SAP		FALSE
17387-27	Q15653	Q15653	NFKBIB	NFKBIB	SAP		FALSE
17391-10	Q96I25	Q96I25	RBM17	RBM17	Non-SAP		FALSE
17393-13	P16219	P16219	ACADS	ACADS	SAP		FALSE
17397-8	Q8NBQ5	Q8NBQ5	HSD17B11	HSD17B11	SAP		FALSE
17398-55	P09601	P09601	HMOX1	HMOX1	SAP	PBMC	FALSE
17400-71	O14734	O14734	ACOT8	ACOT8	SAP	Core	FALSE
17403-14	P45954	P45954	ACADSB	ACADSB	SAP		FALSE
17404-5	Q96KC2	Q96KC2	ARL5B	ARL5B	Non-SAP		FALSE
17405-2	Q9Y5K5	Q9Y5K5	UCHL5	UCHL5	Non-SAP		FALSE
17408-2	Q92871	Q92871	PMM1	PMM1	SAP	Small Airway Epithelial	FALSE
17410-5	O15182	O15182	CETN3	CETN3	Non-SAP		FALSE
17411-55	Q92890	Q92890	UFD1	UFD1	SAP		FALSE
17419-17	Q9UGI8	Q9UGI8	TES	TES	SAP		FALSE
17432-25	P27144	P27144	AK4	AK4	SAP	Core	FALSE
17435-43	P13804	P13804	ETFA	ETFA	SAP	Core	FALSE
17436-193	P78368	P78368.1	CSNK1G2	CSNK1G2.1	Non-SAP		FALSE
17449-23	P21926	P21926	CD9	CD9	SAP		FALSE
17450-51	P12081	P12081	HARS1	HARS1	SAP		FALSE
17451-13	O43521	O43521	BCL2L11	BCL2L11	Non-SAP		FALSE
17453-34	P00450	P00450	CP	CP	Non-SAP		FALSE
17456-53	Q8NBJ4	Q8NBJ4	GOLM1	GOLM1	Inconclusive		FALSE
17460-51	P20591	P20591	MX1	MX1	SAP	Renal Epithelial	FALSE
17462-19	P10914	P10914.1	IRF1	IRF1.1	Non-SAP		FALSE
17466-72	Q96CM8	Q96CM8	ACSF2	ACSF2	SAP	Core	FALSE
17467-1	Q9BPW9	Q9BPW9	DHRS9	DHRS9	SAP	Small Airway Epithelial	FALSE
17468-1	Q9UMX1	Q9UMX1	SUFU	SUFU	Non-SAP		FALSE
17474-106	O95619	O95619	YEATS4	YEATS4	Inconclusive		FALSE
17475-18	Q96KB5	Q96KB5	PBK	PBK	Non-SAP		FALSE
17490-4	Q9H299	Q9H299	SH3BGRL3	SH3BGRL3	SAP		FALSE
17495-141	Q9NTG7	Q9NTG7	SIRT3	SIRT3	SAP		FALSE
17510-7	P37108	P37108	SRP14	SRP14	Non-SAP		FALSE
17511-10	P78346	P78346	RPP30	RPP30	Inconclusive		FALSE
17512-2	Q13287	Q13287	NMI	NMI	Inconclusive		FALSE
17513-11	P50995	P50995	ANXA11	ANXA11	SAP	Core	FALSE
17514-48	Q9UL25	Q9UL25	RAB21	RAB21	SAP		FALSE
17515-6	P48723	P48723	HSPA13	HSPA13	SAP		FALSE
17516-7	P20336	P20336	RAB3A	RAB3A	SAP		FALSE
17673-34	Q9Y2D0	Q9Y2D0	CA5B	CA5B	Inconclusive		FALSE
17675-17	Q9NPJ3	Q9NPJ3	ACOT13	ACOT13	SAP		FALSE
17676-13	Q15642	Q15642	TRIP10	TRIP10	SAP		FALSE
17680-12	P54762	P54762	EPHB1	EPHB1	Non-SAP		FALSE
17682-1	P15529	P15529	CD46	CD46	SAP	Preadipocyte	FALSE
17683-2	Q9P000	Q9P000	COMMD9	COMMD9	SAP		FALSE
17685-9	P06727	P06727	APOA4	APOA4	Inconclusive		FALSE
17686-27	Q99426	Q99426	TBCB	TBCB	Inconclusive		FALSE
17691-1	O14773	O14773	TPP1	TPP1	SAP	Core	FALSE
17692-2	O00478	O00478	BTN3A3	BTN3A3	SAP	Preadipocyte	FALSE
17693-2	Q14141	Q14141	SEPTIN6	SEPTIN6	Non-SAP		FALSE
17694-32	Q9UL46	Q9UL46	PSME2	PSME2	SAP		FALSE
17697-2	Q8WZ82	Q8WZ82	OVCA2	OVCA2	SAP		FALSE
17698-15	Q969T9	Q969T9	WBP2	WBP2	Non-SAP		FALSE
17704-74	Q92598	Q92598	HSPH1	HSPH1	Inconclusive		FALSE
17710-40	Q16890	Q16890	TPD52L1	TPD52L1	SAP	Small Airway Epithelial	FALSE
17712-7	Q13907	Q13907	IDI1	IDI1	SAP	Astrocyte	FALSE
17722-5	Q02790	Q02790	FKBP4	FKBP4	Non-SAP		FALSE
17726-3	Q9NR31	Q9NR31	SAR1A	SAR1A	SAP	Skeletal Myoblast	FALSE
17728-61	O43633	O43633	CHMP2A	CHMP2A	Inconclusive		FALSE
17729-20	Q16763	Q16763	UBE2S	UBE2S	Inconclusive		FALSE
17734-13	O43768	O43768	ENSA	ENSA	SAP	Small Airway Epithelial	FALSE
17735-130	O95166	O95166	GABARAP	GABARAP	Inconclusive		FALSE
17736-105	Q7Z2E3	Q7Z2E3	APTX	APTX	Non-SAP		FALSE
17737-7	P26440	P26440	IVD	IVD	SAP		FALSE
17738-7	Q9UBG3	Q9UBG3	CRNN	CRNN	Inconclusive		FALSE
17739-1	Q16836	Q16836	HADH	HADH	SAP		FALSE
17742-2	P10301	P10301	RRAS	RRAS	SAP		FALSE
17743-14	P49459	P49459	UBE2A	UBE2A	Non-SAP		FALSE
17744-31	P62491	P62491	RAB11A	RAB11A	SAP		FALSE
17746-77	Q9Y3D6	Q9Y3D6	FIS1	FIS1	SAP		FALSE
17747-45	Q13077	Q13077	TRAF1	TRAF1	Inconclusive		FALSE
17748-21	Q53FA7	Q53FA7	TP53I3	TP53I3	SAP	Core	FALSE
17750-8	P31350	P31350	RRM2	RRM2	Inconclusive		FALSE
17755-5	O60701	O60701	UGDH	UGDH	SAP	Skeletal Myoblast	FALSE
17756-69	P32321	P32321	DCTD	DCTD	SAP	Osteoblast	FALSE
17757-86	Q9Y376	Q9Y376	CAB39	CAB39	Inconclusive		FALSE
17758-79	Q7Z4W1	Q7Z4W1	DCXR	DCXR	SAP		FALSE
17760-128	P61964	P61964	WDR5	WDR5	Non-SAP		FALSE
17761-2	Q9UKK9	Q9UKK9	NUDT5	NUDT5	SAP		FALSE
17764-108	P08134	P08134	RHOC	RHOC	SAP		FALSE
17765-3	O95149	O95149	SNUPN	SNUPN	Non-SAP		FALSE
17766-5	P14598	P14598	NCF1	NCF1	SAP	PBMC	FALSE
17769-28	Q8WW12	Q8WW12	PCNP	PCNP	Non-SAP		FALSE
17770-42	O43402	O43402	EMC8	EMC8	SAP		FALSE
17771-35	O75575	O75575	CRCP	CRCP	Inconclusive		FALSE
17773-26	Q99747	Q99747	NAPG	NAPG	SAP	Skeletal Myoblast	FALSE
17774-38	P62318	P62318	SNRPD3	SNRPD3	Inconclusive		FALSE
17775-8	Q9UI15	Q9UI15	TAGLN3	TAGLN3	SAP	Renal Epithelial	FALSE
17776-15	Q9BY49	Q9BY49	PECR	PECR	Non-SAP		FALSE
17777-31	Q96GA7	Q96GA7	SDSL	SDSL	SAP		FALSE
17778-19	Q13637	Q13637	RAB32	RAB32	SAP		FALSE
17781-191	Q9H492	Q9H492	MAP1LC3A	MAP1LC3A	SAP	Coronary Artery Endothelial	FALSE
17782-23	P09110	P09110	ACAA1	ACAA1	SAP	Core	FALSE
17783-9	Q96EY8	Q96EY8	MMAB	MMAB	SAP		FALSE
17784-23	P60983	P60983	GMFB	GMFB	SAP	PBMC	FALSE
17785-11	O43598	O43598	DNPH1	DNPH1	SAP	Skeletal Myoblast	FALSE
17786-5	O95749	O95749	GGPS1	GGPS1	SAP		FALSE
17787-1	P30084	P30084	ECHS1	ECHS1	SAP		FALSE
17789-1	Q15274	Q15274	QPRT	QPRT	SAP	Small Airway Epithelial	FALSE
17791-25	P37235	P37235	HPCAL1	HPCAL1	SAP		FALSE
17792-158	P51649	P51649	ALDH5A1	ALDH5A1	SAP		FALSE
17793-4	O95057	O95057	DIRAS1	DIRAS1	Non-SAP		FALSE
17794-6	O15305	O15305	PMM2	PMM2	SAP		FALSE
17795-176	O15116	O15116	LSM1	LSM1	Non-SAP		FALSE
17796-15	P29218	P29218	IMPA1	IMPA1	SAP		FALSE
17797-1	Q13616	Q13616	CUL1	CUL1	Non-SAP		FALSE
17799-9	O95336	O95336	PGLS	PGLS	SAP	Core	FALSE
17800-33	P57086	P57086	SCAND1	SCAND1	Non-SAP		FALSE
17802-4	Q9NR45	Q9NR45	NANS	NANS	SAP		FALSE
17804-102	Q9NVS9	Q9NVS9	PNPO	PNPO	SAP		FALSE
17805-35	O75940	O75940	SMNDC1	SMNDC1	Non-SAP		FALSE
17806-6	O00560	O00560	SDCBP	SDCBP	SAP	PBMC	FALSE
17808-37	Q9NQR4	Q9NQR4	NIT2	NIT2	SAP	Core	FALSE
17813-21	Q86WA6	Q86WA6	BPHL	BPHL	SAP		FALSE
17814-8	O95861	O95861	BPNT1	BPNT1	SAP		FALSE
17816-58	P61601	P61601	NCALD	NCALD	Non-SAP		FALSE
17817-22	Q9NX09	Q9NX09	DDIT4	DDIT4	Non-SAP		FALSE
17818-22	Q9Y2Z0	Q9Y2Z0	SUGT1	SUGT1	Non-SAP		FALSE
17819-30	Q6P587	Q6P587	FAHD1	FAHD1	SAP	Core	FALSE
17821-20	O60551	O60551	NMT2	NMT2	SAP		FALSE
17823-40	P62316	P62316	SNRPD2	SNRPD2	Non-SAP		FALSE
17826-341	P29692	P29692	EEF1D	EEF1D	SAP	Astrocyte	FALSE
17828-3	Q9HCY8	Q9HCY8	S100A14	S100A14	SAP	Small Airway Epithelial	FALSE
17836-17	Q96FQ6	Q96FQ6	S100A16	S100A16	SAP		FALSE
17837-5	O15247	O15247	CLIC2	CLIC2	SAP		FALSE
17843-30	Q9HAB8	Q9HAB8	PPCS	PPCS	SAP		FALSE
17849-6	Q9Y295	Q9Y295	DRG1	DRG1	Non-SAP		FALSE
17852-5	Q9Y570	Q9Y570	PPME1	PPME1	SAP		FALSE
17854-33	P41227	P41227	NAA10	NAA10	Non-SAP		FALSE
18156-7	Q9NT62	Q9NT62	ATG3	ATG3	SAP	PBMC	FALSE
18158-45	Q14790	Q14790	CASP8	CASP8	Inconclusive		FALSE
18160-2	P22061	P22061	PCMT1	PCMT1	SAP		FALSE
18162-167	Q9NWZ3	Q9NWZ3	IRAK4	IRAK4	SAP		FALSE
18165-181	Q15819	Q15819	UBE2V2	UBE2V2	Inconclusive		FALSE
18166-4	P62745	P62745	RHOB	RHOB	Non-SAP		FALSE
18170-46	P32322	P32322	PYCR1	PYCR1	SAP		FALSE
18172-71	Q9Y294	Q9Y294	ASF1A	ASF1A	Non-SAP		FALSE
18174-79	Q8WUM4	Q8WUM4	PDCD6IP	PDCD6IP	SAP		FALSE
18175-65	Q99536	Q99536	VAT1	VAT1	SAP	Core	FALSE
18177-49	Q13564	Q13564	NAE1	NAE1	SAP	Osteoblast	FALSE
18178-13	P49591	P49591	SARS1	SARS1	SAP		FALSE
18179-56	P52788	P52788	SMS	SMS	Inconclusive		FALSE
18180-58	Q8WWV3	Q8WWV3	RTN4IP1	RTN4IP1	Inconclusive		FALSE
18181-2	Q9Y5U2	Q9Y5U2	TSSC4	TSSC4	Non-SAP		FALSE
18183-3	Q5SW96	Q5SW96	LDLRAP1	LDLRAP1	SAP	Small Airway Epithelial	FALSE
18184-28	P49915	P49915	GMPS	GMPS	Non-SAP		FALSE
18185-118	P05062	P05062	ALDOB	ALDOB	Non-SAP		FALSE
18186-15	P26639	P26639	TARS1	TARS1	Inconclusive		FALSE
18188-12	P50440	P50440	GATM	GATM	Inconclusive		FALSE
18189-12	Q9BRG1	Q9BRG1	VPS25	VPS25	SAP	Skeletal Myoblast	FALSE
18191-23	P43487	P43487	RANBP1	RANBP1	Non-SAP		FALSE
18193-165	Q9UBU8	Q9UBU8	MORF4L1	MORF4L1	Non-SAP		FALSE
18195-3	Q8WV07	Q8WV07	LTO1	LTO1	Non-SAP		FALSE
18196-8	P43652	P43652	AFM	AFM	Non-SAP		FALSE
18202-22	P11049	P11049	CD37	CD37	Non-SAP		FALSE
18204-1	P23193	P23193	TCEA1	TCEA1	Non-SAP		FALSE
18207-6	Q7LBR1	Q7LBR1	CHMP1B	CHMP1B	Non-SAP		FALSE
18210-12	Q9Y657	Q9Y657	SPIN1	SPIN1	Non-SAP		FALSE
18212-43	P46439	P46439	GSTM5	GSTM5	SAP		FALSE
18213-30	Q969M7	Q969M7	UBE2F	UBE2F	SAP		FALSE
18214-2	P48507	P48507	GCLM	GCLM	SAP		FALSE
18215-5	Q9NWX6	Q9NWX6	THG1L	THG1L	Non-SAP		FALSE
18218-48	Q96F85	Q96F85	CNRIP1	CNRIP1	Inconclusive		FALSE
18220-141	Q9HD15	Q9HD15	SRA1	SRA1	SAP	Renal Epithelial	FALSE
18222-34	Q9NR46	Q9NR46	SH3GLB2	SH3GLB2	SAP	Renal Epithelial	FALSE
18224-11	Q9HD42	Q9HD42	CHMP1A	CHMP1A	Non-SAP		FALSE
18225-13	Q9NRV9	Q9NRV9	HEBP1	HEBP1	SAP	Core	FALSE
18226-148	P20674	P20674	COX5A	COX5A	SAP		FALSE
18228-30	Q9Y3C1	Q9Y3C1	NOP16	NOP16	Non-SAP		FALSE
18232-42	P78356	P78356	PIP4K2B	PIP4K2B	SAP	Core	FALSE
18233-10	P00505	P00505	GOT2	GOT2	SAP		FALSE
18235-16	A6NDG6	A6NDG6	PGP	PGP	Inconclusive		FALSE
18236-3	Q3ZCW2	Q3ZCW2	LGALSL	LGALSL	SAP		FALSE
18240-6	P47874	P47874	OMP	OMP	Non-SAP		FALSE
18241-18	P36551	P36551	CPOX	CPOX	SAP	Skeletal Myoblast	FALSE
18242-8	Q15506	Q15506	SPA17	SPA17	Non-SAP		FALSE
18243-9	P30085	P30085	CMPK1	CMPK1	SAP	Core	FALSE
18244-1	P20073	P20073.1	ANXA7	ANXA7.1	SAP	Core	FALSE
18253-8	Q04837	Q04837	SSBP1	SSBP1	SAP		FALSE
18255-6	Q9UHQ9	Q9UHQ9	CYB5R1	CYB5R1	SAP	Core	FALSE
18257-64	P09132	P09132	SRP19	SRP19	Non-SAP		FALSE
18261-34	Q8N6N6	Q8N6N6	NATD1	NATD1	SAP	Renal Epithelial	FALSE
18264-12	Q86WR0	Q86WR0	CCDC25	CCDC25	Non-SAP		FALSE
18270-10	Q12962	Q12962	TAF10	TAF10	Non-SAP		FALSE
18271-43	Q9NWU1	Q9NWU1	OXSM	OXSM	SAP		FALSE
18275-5	P50238	P50238	CRIP1	CRIP1	Inconclusive		FALSE
18277-28	O43715	O43715	TRIAP1	TRIAP1	SAP	Small Airway Epithelial	FALSE
18280-29	Q96FN9	Q96FN9	DTD2	DTD2	Inconclusive		FALSE
18282-1	P61952	P61952	GNG11	GNG11	Non-SAP		FALSE
18284-77	Q8IX03	Q8IX03	WWC1	WWC1	Non-SAP		FALSE
18285-6	Q8NHG7	Q8NHG7	SVIP	SVIP	Non-SAP		FALSE
18291-8	P38936	P38936	CDKN1A	CDKN1A	SAP		FALSE
18295-102	Q9UBQ7	Q9UBQ7	GRHPR	GRHPR	SAP	Core	FALSE
18297-8	O14807	O14807	MRAS	MRAS	Inconclusive		FALSE
18299-13	P04632	P04632	CAPNS1	CAPNS1	SAP	Core	FALSE
18300-39	Q96QR8	Q96QR8	PURB	PURB	SAP	Renal Epithelial	FALSE
18302-204	Q9H900	Q9H900	ZWILCH	ZWILCH	Non-SAP		FALSE
18303-39	Q92686	Q92686	NRGN	NRGN	Non-SAP		FALSE
18304-19	Q9P287	Q9P287	BCCIP	BCCIP	Non-SAP		FALSE
18306-1	O75781	O75781	PALM	PALM	SAP		FALSE
18307-71	Q9H2U2	Q9H2U2	PPA2	PPA2	SAP		FALSE
18308-30	Q8NFX7	Q8NFX7	STXBP6	STXBP6	Non-SAP		FALSE
18309-18	O75390	O75390	CS	CS	SAP	Renal Epithelial	FALSE
18311-44	O00399	O00399	DCTN6	DCTN6	SAP		FALSE
18312-68	Q9UGV2	Q9UGV2	NDRG3	NDRG3	SAP		FALSE
18313-4	Q7L266	Q7L266	ASRGL1	ASRGL1	SAP	PBMC	FALSE
18314-88	Q06710	Q06710	PAX8	PAX8	Non-SAP		FALSE
18317-111	O76080	O76080	ZFAND5	ZFAND5	Non-SAP		FALSE
18319-7	O00330	O00330	PDHX	PDHX	SAP		FALSE
18321-38	P13995	P13995	MTHFD2	MTHFD2	Inconclusive		FALSE
18322-15	Q6NYC1	Q6NYC1	JMJD6	JMJD6	Non-SAP		FALSE
18323-39	Q14194	Q14194	CRMP1	CRMP1	SAP		FALSE
18324-61	P51687	P51687	SUOX	SUOX	Inconclusive		FALSE
18327-6	Q9Y5X3	Q9Y5X3	SNX5	SNX5	SAP	PBMC	FALSE
18328-36	Q96C36	Q96C36	PYCR2	PYCR2	SAP		FALSE
18329-4	P11908	P11908	PRPS2	PRPS2	Non-SAP		FALSE
18330-7	Q96G03	Q96G03	PGM2	PGM2	SAP		FALSE
18331-3	P04062	P04062	GBA	GBA	SAP	Core	FALSE
18336-31	P32320	P32320	CDA	CDA	SAP		FALSE
18337-4	O60547	O60547	GMDS	GMDS	SAP		FALSE
18338-26	O75874	O75874	IDH1	IDH1	SAP		FALSE
18339-207	P49720	P49720	PSMB3	PSMB3	Inconclusive		FALSE
18340-2	P28070	P28070	PSMB4	PSMB4	SAP	Osteoblast	FALSE
18342-2	Q9Y617	Q9Y617	PSAT1	PSAT1	SAP		FALSE
18343-10	Q9NUI1	Q9NUI1	DECR2	DECR2	SAP		FALSE
18348-89	Q14103	Q14103	HNRNPD	HNRNPD	Non-SAP		FALSE
18373-13	P35241	P35241	RDX	RDX	SAP		FALSE
18376-19	P08590	P08590	MYL3	MYL3	SAP		FALSE
18380-78	P02768	P02768	ALB	ALB	SAP	Skeletal Myoblast	FALSE
18381-16	P05091	P05091	ALDH2	ALDH2	SAP	Core	FALSE
18382-109	P21964	P21964	COMT	COMT	SAP	Core	FALSE
18383-9	Q00688	Q00688	FKBP3	FKBP3	SAP	Osteoblast	FALSE
18385-4	O75832	O75832	PSMD10	PSMD10	SAP		FALSE
18386-36	P35754	P35754	GLRX	GLRX	SAP	Core	FALSE
18387-7	P50502	P50502	ST13	ST13	SAP		FALSE
18392-19	Q9NZL9	Q9NZL9	MAT2B	MAT2B	Non-SAP		FALSE
18395-5	P54922	P54922	ADPRH	ADPRH	SAP		FALSE
18396-10	Q08117	Q08117	TLE5	TLE5	Non-SAP		FALSE
18398-1	P51857	P51857	AKR1D1	AKR1D1	Non-SAP		FALSE
18401-18	Q96Q83	Q96Q83	ALKBH3	ALKBH3	Non-SAP		FALSE
18402-1	Q6DCA0	Q6DCA0	AMMECR1L	AMMECR1L	Non-SAP		FALSE
18403-25	Q01433	Q01433	AMPD2	AMPD2	SAP		FALSE
18404-22	Q6NXT1	Q6NXT1	ANKRD54	ANKRD54	Non-SAP		FALSE
18405-117	P56377	P56377	AP1S2	AP1S2	SAP	PBMC	FALSE
18407-36	Q9Y2Y0	Q9Y2Y0	ARL2BP	ARL2BP	Inconclusive		FALSE
18408-26	P18085	P18085	ARF4	ARF4	SAP		FALSE
18409-61	P84085	P84085	ARF5	ARF5	SAP		FALSE
18411-83	Q9NXU5	Q9NXU5	ARL15	ARL15	SAP		FALSE
18414-26	Q9Y689	Q9Y689	ARL5A	ARL5A	SAP		FALSE
18415-16	Q9H0F7	Q9H0F7	ARL6	ARL6	Non-SAP		FALSE
18417-3	Q9HBK9	Q9HBK9	AS3MT	AS3MT	Non-SAP		FALSE
18419-20	O15511	O15511	ARPC5	ARPC5	SAP	Renal Epithelial	FALSE
18422-41	P53602	P53602	MVD	MVD	SAP	Osteoblast	FALSE
18429-10	P12830	P12830.1	CDH1	CDH1.1	Non-SAP		FALSE
18432-32	P11234	P11234	RALB	RALB	SAP	Osteoblast	FALSE
18434-141	P62380	P62380	TBPL1	TBPL1	Non-SAP		FALSE
18449-33	Q13427	Q13427	PPIG	PPIG	Non-SAP		FALSE
18458-4	Q9H7Z7	Q9H7Z7	PTGES2	PTGES2	SAP	Osteoblast	FALSE
18483-36	P47224	P47224	RABIF	RABIF	SAP		FALSE
18813-15	Q9NUU7	Q9NUU7	DDX19A	DDX19A	Inconclusive		FALSE
18817-50	P83916	P83916	CBX1	CBX1	Non-SAP		FALSE
18819-21	P45877	P45877	PPIC	PPIC	SAP	Vascular Smooth Muscle	FALSE
18823-52	Q8N257	Q8N257	H2BU1	H2BU1	Non-SAP		FALSE
18824-7	Q14240	Q14240	EIF4A2	EIF4A2	SAP	Core	FALSE
18829-4	P60842	P60842	EIF4A1	EIF4A1	Non-SAP		FALSE
18831-6	Q96JA1	Q96JA1	LRIG1	LRIG1	Inconclusive		FALSE
18833-76	Q15121	Q15121	PEA15	PEA15	SAP		FALSE
18837-9	Q96EQ0	Q96EQ0	SGTB	SGTB	SAP		FALSE
18841-1	Q9UIV8	Q9UIV8	SERPINB13	SERPINB13	SAP	Small Airway Epithelial	FALSE
18842-24	P62837	P62837	UBE2D2	UBE2D2	Non-SAP		FALSE
18860-2	Q8N5S9	Q8N5S9	CAMKK1	CAMKK1	Non-SAP		FALSE
18864-7	P35030	P35030	PRSS3	PRSS3	Non-SAP		FALSE
18868-7	Q13185	Q13185	CBX3	CBX3	Inconclusive		FALSE
18870-1	P07766	P07766	CD3E	CD3E	Non-SAP		FALSE
18875-125	P02458	P02458.1	COL2A1	COL2A1.1	Inconclusive		FALSE
18877-15	Q99439	Q99439	CNN2	CNN2	SAP		FALSE
18878-15	O60565	O60565	GREM1	GREM1	Inconclusive		FALSE
18880-81	P02461	P02461	COL3A1	COL3A1	Inconclusive		FALSE
18881-7	P48960	P48960	ADGRE5	ADGRE5	Non-SAP		FALSE
18883-4	P60981	P60981	DSTN	DSTN	SAP		FALSE
18884-22	Q9UDY4	Q9UDY4	DNAJB4	DNAJB4	SAP		FALSE
18890-227	P02675	P02675	FGB	FGB	Non-SAP		FALSE
18891-98	P32456	P32456	GBP2	GBP2	SAP	Astrocyte	FALSE
18893-26	Q9Y653	Q9Y653	ADGRG1	ADGRG1	Inconclusive		FALSE
18895-54	Q03013	Q03013	GSTM4	GSTM4	Inconclusive		FALSE
18897-31	Q92769	Q92769	HDAC2	HDAC2	Non-SAP		FALSE
18899-82	Q9Y3E1	Q9Y3E1	HDGFL3	HDGFL3	SAP	Renal Epithelial	FALSE
18900-37	P01112	P01112	HRAS	HRAS	SAP		FALSE
18904-23	Q16566	Q16566	CAMK4	CAMK4	Non-SAP		FALSE
18905-5	P08779	P08779	KRT16	KRT16	SAP	Small Airway Epithelial	FALSE
18909-11	Q96B26	Q96B26	EXOSC8	EXOSC8	Non-SAP		FALSE
18910-45	O14910	O14910	LIN7A	LIN7A	Non-SAP		FALSE
18913-3	P51946	P51946	CCNH	CCNH	Non-SAP		FALSE
18914-188	Q99487	Q99487	PAFAH2	PAFAH2	SAP		FALSE
18916-25	Q9BY32	Q9BY32	ITPA	ITPA	Inconclusive		FALSE
18922-27	P34810	P34810	CD68	CD68	Inconclusive		FALSE
18925-24	P28066	P28066	PSMA5	PSMA5	SAP		FALSE
18926-7	P25788	P25788	PSMA3	PSMA3	Inconclusive		FALSE
18930-28	O94813	O94813	SLIT2	SLIT2	Non-SAP		FALSE
18932-84	Q9HAN9	Q9HAN9	NMNAT1	NMNAT1	SAP	Small Airway Epithelial	FALSE
18934-50	P21980	P21980	TGM2	TGM2	SAP		FALSE
18938-3	P98155	P98155	VLDLR	VLDLR	SAP	Renal Epithelial	FALSE
18942-11	P28065	P28065	PSMB9	PSMB9	SAP	Osteoblast	FALSE
18943-4	Q8N8N7	Q8N8N7	PTGR2	PTGR2	SAP		FALSE
18950-13	P15153	P15153	RAC2	RAC2	SAP	Skeletal Myoblast	FALSE
19108-50	P51608	P51608	MECP2	MECP2	SAP		FALSE
19110-6	Q9Y316	Q9Y316	MEMO1	MEMO1	SAP	Renal Epithelial	FALSE
19111-10	P61081	P61081	UBE2M	UBE2M	SAP	Skeletal Myoblast	FALSE
19112-2	Q969E4	Q969E4	TCEAL3	TCEAL3	Non-SAP		FALSE
19113-66	Q9UJC5	Q9UJC5	SH3BGRL2	SH3BGRL2	SAP		FALSE
19114-8	O00142	O00142	TK2	TK2	SAP	Preadipocyte	FALSE
19115-13	Q96DG6	Q96DG6	CMBL	CMBL	SAP		FALSE
19116-1	Q8TDH9	Q8TDH9	BLOC1S5	BLOC1S5	SAP		FALSE
19117-3	Q96A00	Q96A00	PPP1R14A	PPP1R14A	SAP	Vascular Smooth Muscle	FALSE
19118-47	Q92882	Q92882	OSTF1	OSTF1	SAP		FALSE
19121-3	Q9UHD9	Q9UHD9	UBQLN2	UBQLN2	SAP		FALSE
19124-9	Q8WVY7	Q8WVY7	UBLCP1	UBLCP1	Inconclusive		FALSE
19125-26	P13861	P13861	PRKAR2A	PRKAR2A	SAP		FALSE
19126-4	Q9NQG5	Q9NQG5	RPRD1B	RPRD1B	Inconclusive		FALSE
19127-1	O14558	O14558	HSPB6	HSPB6	SAP	Preadipocyte	FALSE
19129-15	Q2M296	Q2M296	MTHFSD	MTHFSD	Non-SAP		FALSE
19130-81	P50452	P50452	SERPINB8	SERPINB8	SAP	Renal Epithelial	FALSE
19131-184	Q01085	Q01085	TIAL1	TIAL1	Non-SAP		FALSE
19132-1	Q5T653	Q5T653	MRPL2	MRPL2	SAP		FALSE
19134-66	P53803	P53803	POLR2K	POLR2K	Non-SAP		FALSE
19135-5	Q969T7	Q969T7	NT5C3B	NT5C3B	Inconclusive		FALSE
19136-22	Q02252	Q02252	ALDH6A1	ALDH6A1	SAP		FALSE
19141-22	P51397	P51397	DAP	DAP	SAP	Renal Epithelial	FALSE
19143-38	Q6BCY4	Q6BCY4	CYB5R2	CYB5R2	Inconclusive		FALSE
19144-9	P15884	P15884	TCF4	TCF4	Non-SAP		FALSE
19145-4	Q8N565	Q8N565	MREG	MREG	Non-SAP		FALSE
19148-58	O60220	O60220	TIMM8A	TIMM8A	SAP		FALSE
19150-20	O60256	O60256	PRPSAP2	PRPSAP2	Inconclusive		FALSE
19152-4	P41236	P41236	PPP1R2	PPP1R2	SAP	Osteoblast	FALSE
19154-41	P07093	P07093	SERPINE2	SERPINE2	SAP	Vascular Smooth Muscle	FALSE
19158-1	Q15004	Q15004	PCLAF	PCLAF	Non-SAP		FALSE
19159-9	Q9HCU8	Q9HCU8	POLD4	POLD4	Inconclusive		FALSE
19161-1	Q9Y4E8	Q9Y4E8	USP15	USP15	SAP		FALSE
19163-26	Q96AG4	Q96AG4	LRRC59	LRRC59	SAP		FALSE
19166-15	P39019	P39019	RPS19	RPS19	Non-SAP		FALSE
19168-71	O43586	O43586	PSTPIP1	PSTPIP1	Non-SAP		FALSE
19169-88	O43427	O43427	FIBP	FIBP	Inconclusive		FALSE
19170-25	Q9NRF9	Q9NRF9	POLE3	POLE3	Non-SAP		FALSE
19173-5	Q8TCF1	Q8TCF1	ZFAND1	ZFAND1	Inconclusive		FALSE
19174-141	Q7Z5G4	Q7Z5G4	GOLGA7	GOLGA7	SAP	Preadipocyte	FALSE
19175-18	P49006	P49006	MARCKSL1	MARCKSL1	Non-SAP		FALSE
19176-27	Q9NUQ9	Q9NUQ9	CYRIB	CYRIB	SAP	Renal Epithelial	FALSE
19177-7	Q7L9L4	Q7L9L4	MOB1B	MOB1B	Non-SAP		FALSE
19180-38	Q9UBP9	Q9UBP9	GULP1	GULP1	SAP	Renal Epithelial	FALSE
19183-164	P30050	P30050	RPL12	RPL12	Non-SAP		FALSE
19187-21	O95630	O95630	STAMBP	STAMBP	SAP		FALSE
19188-21	Q99733	Q99733	NAP1L4	NAP1L4	Non-SAP		FALSE
19189-2	P54578	P54578	USP14	USP14	SAP		FALSE
19190-4	O14933	O14933	UBE2L6	UBE2L6	SAP	Osteoblast	FALSE
19193-18	P61758	P61758	VBP1	VBP1	Non-SAP		FALSE
19194-9	Q8TEA8	Q8TEA8	DTD1	DTD1	Inconclusive		FALSE
19195-85	P46782	P46782	RPS5	RPS5	SAP	Preadipocyte	FALSE
19196-73	Q9BPY8	Q9BPY8	HOPX	HOPX	Non-SAP		FALSE
19197-95	P24752	P24752	ACAT1	ACAT1	SAP		FALSE
19199-3	P52435	P52435	POLR2J	POLR2J	Non-SAP		FALSE
19200-16	Q16718	Q16718	NDUFA5	NDUFA5	SAP		FALSE
19202-10	Q06187	Q06187	BTK	BTK	Non-SAP		FALSE
19206-20	P36639	P36639	NUDT1	NUDT1	Non-SAP		FALSE
19207-119	P55263	P55263	ADK	ADK	Inconclusive		FALSE
19209-6	P25963	P25963	NFKBIA	NFKBIA	SAP		FALSE
19215-7	Q92597	Q92597	NDRG1	NDRG1	SAP		FALSE
19219-71	P61970	P61970	NUTF2	NUTF2	SAP		FALSE
19222-124	P61020	P61020	RAB5B	RAB5B	SAP		FALSE
19223-6	P62820	P62820	RAB1A	RAB1A	SAP		FALSE
19224-5	O14602	O14602	EIF1AY	EIF1AY	Non-SAP		FALSE
19225-11	Q8WV28	Q8WV28	BLNK	BLNK	Non-SAP		FALSE
19228-11	O95816	O95816	BAG2	BAG2	SAP		FALSE
19229-92	Q86YM7	Q86YM7	HOMER1	HOMER1	Non-SAP		FALSE
19230-12	P30711	P30711	GSTT1	GSTT1	SAP		FALSE
19233-75	O00244	O00244	ATOX1	ATOX1	SAP		FALSE
19236-24	P53999	P53999	SUB1	SUB1	Inconclusive		FALSE
19237-17	P30046	P30046	DDT	DDT	SAP	Core	FALSE
19238-12	P15104	P15104	GLUL	GLUL	SAP		FALSE
19239-5	P84077	P84077	ARF1	ARF1	SAP	Preadipocyte	FALSE
19240-265	Q13442	Q13442	PDAP1	PDAP1	Non-SAP		FALSE
19242-21	O60925	O60925	PFDN1	PFDN1	Non-SAP		FALSE
19243-2	Q9UHV9	Q9UHV9	PFDN2	PFDN2	Inconclusive		FALSE
19247-1	P51668	P51668	UBE2D1	UBE2D1	Non-SAP		FALSE
19249-18	Q15046	Q15046	KARS1	KARS1	Non-SAP		FALSE
19250-50	Q99417	Q99417	MYCBP	MYCBP	SAP		FALSE
19251-56	P10124	P10124	SRGN	SRGN	SAP	Vascular Smooth Muscle	FALSE
19252-67	P49721	P49721	PSMB2	PSMB2	SAP		FALSE
19253-82	Q8WUD1	Q8WUD1	RAB2B	RAB2B	SAP	Core	FALSE
19254-125	P36959	P36959	GMPR	GMPR	SAP		FALSE
19257-11	P09496	P09496	CLTA	CLTA	SAP		FALSE
19258-24	Q92947	Q92947	GCDH	GCDH	SAP	Osteoblast	FALSE
19259-176	P05198	P05198	EIF2S1	EIF2S1	SAP	Small Airway Epithelial	FALSE
19260-4	O14908	O14908	GIPC1	GIPC1	SAP	Small Airway Epithelial	FALSE
19262-219	P49748	P49748	ACADVL	ACADVL	SAP	Core	FALSE
19263-147	P06730	P06730	EIF4E	EIF4E	Inconclusive		FALSE
19264-6	P15927	P15927	RPA2	RPA2	Inconclusive		FALSE
19265-9	P17987	P17987	TCP1	TCP1	Non-SAP		FALSE
19266-35	Q13283	Q13283	G3BP1	G3BP1	Non-SAP		FALSE
19267-14	Q16775	Q16775	HAGH	HAGH	SAP		FALSE
19270-26	P54577	P54577	YARS1	YARS1	SAP		FALSE
19271-64	P63096	P63096	GNAI1	GNAI1	SAP		FALSE
19272-9	Q9UBV8	Q9UBV8	PEF1	PEF1	SAP		FALSE
19273-3	P00390	P00390	GSR	GSR	SAP		FALSE
19274-80	Q13424	Q13424	SNTA1	SNTA1	Inconclusive		FALSE
19275-68	P51553	P51553	IDH3G	IDH3G	SAP		FALSE
19277-4	Q8NFU3	Q8NFU3	TSTD1	TSTD1	SAP	Small Airway Epithelial	FALSE
19278-19	Q9H0U4	Q9H0U4	RAB1B	RAB1B	SAP		FALSE
19279-42	P09455	P09455	RBP1	RBP1	SAP		FALSE
19280-29	P61077	P61077	UBE2D3	UBE2D3	Non-SAP		FALSE
19281-86	O15525	O15525	MAFG	MAFG	Non-SAP		FALSE
19282-3	P51153	P51153	RAB13	RAB13	SAP		FALSE
19287-59	O43583	O43583	DENR	DENR	SAP	Skeletal Myoblast	FALSE
19289-29	P06132	P06132	UROD	UROD	Inconclusive		FALSE
19290-5	P00492	P00492	HPRT1	HPRT1	Non-SAP		FALSE
19293-6	O75436	O75436	VPS26A	VPS26A	SAP		FALSE
19294-26	Q9P021	Q9P021	CRIPT	CRIPT	Non-SAP		FALSE
19295-32	P36873	P36873	PPP1CC	PPP1CC	Inconclusive		FALSE
19297-4	P11413	P11413	G6PD	G6PD	SAP		FALSE
19302-7	Q6P9H5	Q6P9H5	GIMAP6	GIMAP6	Non-SAP		FALSE
19310-81	O14579	O14579	COPE	COPE	SAP		FALSE
19316-2	Q8IWL3	Q8IWL3	HSCB	HSCB	Non-SAP		FALSE
19317-114	P15309	P15309	ACP3	ACP3	Non-SAP		FALSE
19325-21	Q96IU4	Q96IU4	ABHD14B	ABHD14B	SAP	Core	FALSE
19327-31	O14929	O14929	HAT1	HAT1	Non-SAP		FALSE
19328-51	O96017	O96017	CHEK2	CHEK2	Inconclusive		FALSE
19331-18	Q9UQB8	Q9UQB8	BAIAP2	BAIAP2	SAP		FALSE
19332-1	Q9Y3A3	Q9Y3A3	MOB4	MOB4	SAP	Renal Epithelial	FALSE
19333-4	P61978	P61978	HNRNPK	HNRNPK	Non-SAP		FALSE
19334-62	O95881	O95881	TXNDC12	TXNDC12	SAP		FALSE
19335-2	Q9UK76	Q9UK76	JPT1	JPT1	Inconclusive		FALSE
19338-3	Q8WZA0	Q8WZA0	LZIC	LZIC	Inconclusive		FALSE
19341-36	Q9BR61	Q9BR61.1	ACBD6	ACBD6.1	SAP		FALSE
19347-37	O43570	O43570	CA12	CA12	Inconclusive		FALSE
19353-25	Q86WC4	Q86WC4	OSTM1	OSTM1	SAP		FALSE
19356-20	Q6ZVM7	Q6ZVM7	TOM1L2	TOM1L2	SAP	Core	FALSE
19357-11	P51809	P51809	VAMP7	VAMP7	SAP		FALSE
19364-163	P12004	P12004	PCNA	PCNA	Inconclusive		FALSE
19365-11	O15382	O15382	BCAT2	BCAT2	SAP		FALSE
19367-34	P42126	P42126	ECI1	ECI1	SAP		FALSE
19369-17	Q92830	Q92830	KAT2A	KAT2A	Non-SAP		FALSE
19371-18	Q15691	Q15691.1	MAPRE1	MAPRE1.1	Inconclusive		FALSE
19376-74	P40261	P40261	NNMT	NNMT	SAP		FALSE
19379-154	O95716	O95716.1	RAB3D	RAB3D.1	SAP	PBMC	FALSE
19383-131	Q9BW66	Q9BW66	CINP	CINP	Inconclusive		FALSE
19392-6	O94760	O94760	DDAH1	DDAH1	SAP		FALSE
19438-68	O95926	O95926	SYF2	SYF2	Non-SAP		FALSE
19446-1	Q9P2T1	Q9P2T1	GMPR2	GMPR2	SAP		FALSE
19448-104	Q16831	Q16831	UPP1	UPP1	SAP	Skeletal Myoblast	FALSE
19467-3	Q9H477	Q9H477	RBKS	RBKS	SAP		FALSE
19482-11	Q9BSH5	Q9BSH5	HDHD3	HDHD3	SAP		FALSE
19483-16	Q06136	Q06136	KDSR	KDSR	SAP		FALSE
19488-1	O75340	O75340	PDCD6	PDCD6	SAP		FALSE
19491-11	Q92506	Q92506	HSD17B8	HSD17B8	SAP		FALSE
19496-1	Q9BXD5	Q9BXD5	NPL	NPL	SAP	PBMC	FALSE
19503-2	O60493	O60493	SNX3	SNX3	SAP		FALSE
19504-22	P23919	P23919	DTYMK	DTYMK	Non-SAP		FALSE
19516-10	P52926	P52926	HMGA2	HMGA2	SAP		FALSE
19518-12	P52790	P52790	HK3	HK3	SAP		FALSE
19523-215	Q99497	Q99497	PARK7	PARK7	SAP		FALSE
19545-145	Q99497	Q99497.1	PARK7	PARK7.1	SAP		FALSE
19555-1	P61956	P61956	SUMO2	SUMO2	Non-SAP		FALSE
19556-12	P17927	P17927	CR1	CR1	Non-SAP		FALSE
19558-10	O75096	O75096	LRP4	LRP4	Non-SAP		FALSE
19560-23	Q9HCM2	Q9HCM2	PLXNA4	PLXNA4	Non-SAP		FALSE
19561-216	Q9Y4D7	Q9Y4D7	PLXND1	PLXND1	SAP	PBMC	FALSE
19562-8	Q96RU2	Q96RU2	USP28	USP28	Non-SAP		FALSE
19564-61	Q15306	Q15306	IRF4	IRF4	Non-SAP		FALSE
19567-1	P00533	P00533	EGFR	EGFR	Inconclusive		FALSE
19572-10	P53567	P53567	CEBPG	CEBPG	Non-SAP		FALSE
19578-19	O60496	O60496.1	DOK2	DOK2.1	SAP	PBMC	FALSE
19581-15	P24593	P24593	IGFBP5	IGFBP5	SAP		FALSE
19587-12	P52294	P52294	KPNA1	KPNA1	Inconclusive		FALSE
19596-18	Q92994	Q92994	BRF1	BRF1	Non-SAP		FALSE
19601-15	Q96DX5	Q96DX5	ASB9	ASB9	Non-SAP		FALSE
19602-36	P17535	P17535	JUND	JUND	Non-SAP		FALSE
19612-3	P60033	P60033	CD81	CD81	SAP		FALSE
19613-16	Q8IZV5	Q8IZV5	RDH10	RDH10	SAP		FALSE
19614-8	P20061	P20061.1	TCN1	TCN1.1	Inconclusive		FALSE
19615-213	Q9H0P0	Q9H0P0	NT5C3A	NT5C3A	SAP		FALSE
19616-100	Q9BUP0	Q9BUP0	EFHD1	EFHD1	Non-SAP		FALSE
19617-5	Q14914	Q14914.1	PTGR1	PTGR1.1	SAP		FALSE
19622-7	P08476	P08476.1	INHBA	INHBA.1	Non-SAP		FALSE
19623-26	P08865	P08865	RPSA	RPSA	Non-SAP		FALSE
19630-2	O76070	O76070	SNCG	SNCG	SAP		FALSE
19631-13	P01042	P01042.1	KNG1	KNG1.1	Non-SAP		FALSE
19636-23	P17693	P17693	HLA-G	HLA-G	SAP	Small Airway Epithelial	FALSE
19742-3	Q99719	Q99719	SEPTIN5	SEPTIN5	SAP	Vascular Smooth Muscle	FALSE
19748-3	P53602	P53602.1	MVD	MVD.1	SAP	Osteoblast	FALSE
19751-21	P00813	P00813	ADA	ADA	SAP		FALSE
19752-197	Q6UB28	Q6UB28	METAP1D	METAP1D	Inconclusive		FALSE
19755-38	Q9UII2	Q9UII2	ATP5IF1	ATP5IF1	SAP	Preadipocyte	FALSE
19760-26	P15085	P15085	CPA1	CPA1	Non-SAP		FALSE
19768-13	P04080	P04080	CSTB	CSTB	SAP		FALSE
19784-16	Q14210	Q14210	LY6D	LY6D	Non-SAP		FALSE
19787-14	Q12866	Q12866	MERTK	MERTK	Non-SAP		FALSE
19788-6	P31153	P31153	MAT2A	MAT2A	Non-SAP		FALSE
19794-10	O95848	O95848	NUDT14	NUDT14	SAP	Renal Epithelial	FALSE
19797-4	Q92830	Q92830.1	KAT2A	KAT2A.1	Non-SAP		FALSE
19799-2	Q8N0Y7	Q8N0Y7	PGAM4	PGAM4	SAP	Skeletal Myoblast	FALSE
19808-26	O95716	O95716.2	RAB3D	RAB3D.2	SAP	PBMC	FALSE
19809-47	P36954	P36954	POLR2I	POLR2I	Non-SAP		FALSE
19823-75	Q96EB6	Q96EB6	SIRT1	SIRT1	Non-SAP		FALSE
19824-3	Q712K3	Q712K3	UBE2R2	UBE2R2	Non-SAP		FALSE
20054-28	P21399	P21399	ACO1	ACO1	SAP		FALSE
20055-40	O94788	O94788	ALDH1A2	ALDH1A2	Non-SAP		FALSE
20057-177	Q9NVP2	Q9NVP2	ASF1B	ASF1B	Non-SAP		FALSE
20064-24	P02751	P02751	FN1	FN1	SAP		FALSE
20067-26	Q14520	Q14520	HABP2	HABP2	Non-SAP		FALSE
20071-53	O00221	O00221	NFKBIE	NFKBIE	SAP	Osteoblast	FALSE
20073-22	P01116	P01116	KRAS	KRAS	Inconclusive		FALSE
20074-3	Q16787	Q16787	LAMA3	LAMA3	SAP	Renal Epithelial	FALSE
20076-7	P41218	P41218	MNDA	MNDA	SAP	PBMC	FALSE
20078-6	P14649	P14649.1	MYL6B	MYL6B.1	SAP		FALSE
20079-6	Q16822	Q16822	PCK2	PCK2	SAP		FALSE
20083-1	P20340	P20340	RAB6A	RAB6A	SAP	Core	FALSE
20086-5	Q15907	Q15907	RAB11B	RAB11B	SAP		FALSE
20087-3	O60613	O60613	SELENOF	SELENOF	SAP	Core	FALSE
20090-63	Q969T4	Q969T4	UBE2E3	UBE2E3	Non-SAP		FALSE
20093-9	P19320	P19320	VCAM1	VCAM1	Inconclusive		FALSE
20103-176	O15527	O15527	OGG1	OGG1	Non-SAP		FALSE
20105-7	P60660	P60660	MYL6	MYL6	SAP		FALSE
20106-80	Q96C86	Q96C86	DCPS	DCPS	Non-SAP		FALSE
20110-25	Q9H910	Q9H910	JPT2	JPT2	Inconclusive		FALSE
20111-5	P80723	P80723	BASP1	BASP1	SAP		FALSE
20116-30	O95747	O95747	OXSR1	OXSR1	SAP	Core	FALSE
20117-5	Q13542	Q13542	EIF4EBP2	EIF4EBP2	SAP	Renal Epithelial	FALSE
20120-101	Q86WK6	Q86WK6	AMIGO1	AMIGO1	Inconclusive		FALSE
20128-1	P16220	P16220	CREB1	CREB1	Non-SAP		FALSE
20130-144	Q9HCP0	Q9HCP0	CSNK1G1	CSNK1G1	Inconclusive		FALSE
20135-85	O60942	O60942.1	RNGTT	RNGTT.1	Non-SAP		FALSE
20137-49	P09651	P09651.1	HNRNPA1	HNRNPA1.1	Non-SAP		FALSE
20141-42	Q15560	Q15560.1	TCEA2	TCEA2.1	Non-SAP		FALSE
20142-42	O00762	O00762.1	UBE2C	UBE2C.1	Non-SAP		FALSE
20167-6	Q92930	Q92930	RAB8B	RAB8B	SAP		FALSE
20181-17	Q9UKX5	Q9UKX5	ITGA11	ITGA11	SAP	Preadipocyte	FALSE
20185-44	P10515	P10515	DLAT	DLAT	SAP	Skeletal Myoblast	FALSE
20195-13	Q9BYX4	Q9BYX4	IFIH1	IFIH1	SAP		FALSE
20197-14	P62760	P62760.1	VSNL1	VSNL1.1	Inconclusive		FALSE
20203-45	P09871	P09871	C1S	C1S	Inconclusive		FALSE
20211-75	Q96PP8	Q96PP8	GBP5	GBP5	Non-SAP		FALSE
20213-82	P17066	P17066.1	HSPA6	HSPA6.1	Non-SAP		FALSE
20217-26	Q03252	Q03252	LMNB2	LMNB2	Inconclusive		FALSE
20219-25	P08473	P08473	MME	MME	Inconclusive		FALSE
20221-26	Q08493	Q08493	PDE4C	PDE4C	Non-SAP		FALSE
20225-119	P42229	P42229	STAT5A	STAT5A	SAP	Skeletal Myoblast	FALSE
20231-23	O95045	O95045	UPP2	UPP2	SAP	Small Airway Epithelial	FALSE
20237-38	P04181	P04181	OAT	OAT	SAP	Astrocyte	FALSE
20241-9	O00161	O00161	SNAP23	SNAP23	SAP	Astrocyte	FALSE
20243-26	P07737	P07737	PFN1	PFN1	SAP	Astrocyte	FALSE
20245-13	P19793	P19793	RXRA	RXRA	Inconclusive		FALSE
20247-17	O14531	O14531	DPYSL4	DPYSL4	SAP	Small Airway Epithelial	FALSE
20370-6	P07311	P07311	ACYP1	ACYP1	SAP		FALSE
20373-141	Q9NWU2	Q9NWU2	GID8	GID8	Non-SAP		FALSE
20374-41	O75208	O75208	COQ9	COQ9	Inconclusive		FALSE
20376-64	Q6P1N9	Q6P1N9	TATDN1	TATDN1	SAP	Renal Epithelial	FALSE
20378-110	Q9NQ48	Q9NQ48	LZTFL1	LZTFL1	SAP		FALSE
20380-50	Q3MHD2	Q3MHD2	LSM12	LSM12	SAP	Astrocyte	FALSE
20382-8	Q9UJG1	Q9UJG1	MOSPD1	MOSPD1	Inconclusive		FALSE
20385-21	Q5TA50	Q5TA50	CPTP	CPTP	SAP		FALSE
20386-15	Q6GMV3	Q6GMV3	PTRHD1	PTRHD1	SAP	Renal Epithelial	FALSE
20387-277	Q9BUK0	Q9BUK0	CHCHD7	CHCHD7	Inconclusive		FALSE
20388-8	Q969E8	Q969E8	TSR2	TSR2	Non-SAP		FALSE
20389-36	Q96T52	Q96T52	IMMP2L	IMMP2L	Inconclusive		FALSE
20390-4	Q15651	Q15651	HMGN3	HMGN3	Non-SAP		FALSE
20396-70	Q7Z4G1	Q7Z4G1	COMMD6	COMMD6	SAP	Small Airway Epithelial	FALSE
20398-60	O75817	O75817	POP7	POP7	Non-SAP		FALSE
20399-7	Q5BKU9	Q5BKU9	OXLD1	OXLD1	Inconclusive		FALSE
20401-19	P41223	P41223	BUD31	BUD31	Non-SAP		FALSE
20411-52	Q6PID6	Q6PID6	TTC33	TTC33	Non-SAP		FALSE
20423-40	Q99828	Q99828	CIB1	CIB1	Inconclusive		FALSE
20426-34	Q96KN4	Q96KN4	LRATD1	LRATD1	SAP		FALSE
20427-18	Q9H944	Q9H944	MED20	MED20	Non-SAP		FALSE
20432-6	Q9NXJ5	Q9NXJ5	PGPEP1	PGPEP1	SAP		FALSE
20433-19	Q9BYD6	Q9BYD6	MRPL1	MRPL1	Inconclusive		FALSE
20435-41	Q15006	Q15006	EMC2	EMC2	SAP		FALSE
20439-14	O94903	O94903	PLPBP	PLPBP	SAP	Osteoblast	FALSE
20441-35	P19388	P19388	POLR2E	POLR2E	Non-SAP		FALSE
20442-12	Q9UKA8	Q9UKA8	RCAN3	RCAN3	SAP	Small Airway Epithelial	FALSE
20443-37	Q86WV5	Q86WV5	TEN1	TEN1	Inconclusive		FALSE
20445-29	Q63HQ0	Q63HQ0	AP1AR	AP1AR	Non-SAP		FALSE
20448-7	P61218	P61218	POLR2F	POLR2F	Non-SAP		FALSE
20451-126	Q9H7X7	Q9H7X7	IFT22	IFT22	Non-SAP		FALSE
20453-9	Q8WV22	Q8WV22	NSMCE1	NSMCE1	Non-SAP		FALSE
20454-24	Q96AH0	Q96AH0	NABP1	NABP1	Non-SAP		FALSE
20457-13	Q9NYJ1	Q9NYJ1	COA4	COA4	Inconclusive		FALSE
20458-22	O43678	O43678	NDUFA2	NDUFA2	SAP	PBMC	FALSE
20460-22	Q8IY31	Q8IY31	IFT20	IFT20	Non-SAP		FALSE
20461-58	Q14320	Q14320	FAM50A	FAM50A	Non-SAP		FALSE
20463-315	Q9P2X3	Q9P2X3	IMPACT	IMPACT	SAP		FALSE
20511-3	Q9Y624	Q9Y624	F11R	F11R	SAP	PBMC	FALSE
20512-2	P43121	P43121	MCAM	MCAM	SAP		FALSE
20517-1	Q14126	Q14126	DSG2	DSG2	Inconclusive		FALSE
20519-7	P30203	P30203	CD6	CD6	SAP	Astrocyte	FALSE
20520-14	Q92520	Q92520	FAM3C	FAM3C	SAP		FALSE
20521-83	P10747	P10747	CD28	CD28	Non-SAP		FALSE
20525-200	P13667	P13667	PDIA4	PDIA4	SAP		FALSE
20528-23	P34810	P34810.1	CD68	CD68.1	Inconclusive		FALSE
20534-6	Q8WTV0	Q8WTV0	SCARB1	SCARB1	Inconclusive		FALSE
20536-11	Q96AP7	Q96AP7	ESAM	ESAM	Non-SAP		FALSE
20544-103	Q13002	Q13002	GRIK2	GRIK2	Non-SAP		FALSE
20545-17	P55082	P55082	MFAP3	MFAP3	SAP		FALSE
20550-38	Q9P121	Q9P121.1	NTM	NTM.1	Non-SAP		FALSE
20553-2	Q96FE7	Q96FE7	PIK3IP1	PIK3IP1	Inconclusive		FALSE
20561-15	Q9UQ52	Q9UQ52	CNTN6	CNTN6	Non-SAP		FALSE
20563-48	Q9BXR5	Q9BXR5	TLR10	TLR10	Non-SAP		FALSE
20564-53	P04216	P04216	THY1	THY1	SAP		FALSE
20572-6	Q12866	Q12866.1	MERTK	MERTK.1	Non-SAP		FALSE
20574-8	P60033	P60033.1	CD81	CD81.1	SAP		FALSE
20576-71	O75084	O75084	FZD7	FZD7	Non-SAP		FALSE
20584-4	Q15223	Q15223	NECTIN1	NECTIN1	Non-SAP		FALSE
20592-8	Q9BS40	Q9BS40	LXN	LXN	SAP		FALSE
20912-10	Q08623	Q08623	PUDP	PUDP	SAP		FALSE
20913-27	P41567	P41567	EIF1	EIF1	Non-SAP		FALSE
20915-68	Q9NVZ3	Q9NVZ3	NECAP2	NECAP2	SAP		FALSE
20918-28	P09234	P09234	SNRPC	SNRPC	Inconclusive		FALSE
20922-4	Q8NHR9	Q8NHR9	PFN4	PFN4	Non-SAP		FALSE
20923-10	Q86V88	Q86V88	MDP1	MDP1	Inconclusive		FALSE
20924-85	Q15170	Q15170	TCEAL1	TCEAL1	Non-SAP		FALSE
20927-43	P13984	P13984	GTF2F2	GTF2F2	Inconclusive		FALSE
20929-4	O15194	O15194	CTDSPL	CTDSPL	Inconclusive		FALSE
20931-156	Q13825	Q13825	AUH	AUH	SAP		FALSE
20934-13	Q969Q5	Q969Q5	RAB24	RAB24	SAP		FALSE
20935-4	Q9H2J4	Q9H2J4	PDCL3	PDCL3	Non-SAP		FALSE
20936-8	Q17R31	Q17R31	TATDN3	TATDN3	SAP		FALSE
20937-43	Q92979	Q92979	EMG1	EMG1	Non-SAP		FALSE
20939-113	Q9NX24	Q9NX24	NHP2	NHP2	SAP		FALSE
20941-7	O95164	O95164	UBL3	UBL3	Inconclusive		FALSE
20943-14	Q9GZZ1	Q9GZZ1	NAA50	NAA50	Non-SAP		FALSE
20947-50	Q01658	Q01658	DR1	DR1	Inconclusive		FALSE
20948-16	Q96DE0	Q96DE0	NUDT16	NUDT16	SAP	Skeletal Myoblast	FALSE
20950-159	Q9NRG1	Q9NRG1	PRTFDC1	PRTFDC1	Non-SAP		FALSE
20952-15	Q9NTX5	Q9NTX5	ECHDC1	ECHDC1	SAP		FALSE
20953-34	Q9Y4U1	Q9Y4U1	MMACHC	MMACHC	Non-SAP		FALSE
20955-20	Q7Z6V5	Q7Z6V5	ADAT2	ADAT2	Inconclusive		FALSE
20956-13	Q9NQP4	Q9NQP4	PFDN4	PFDN4	Non-SAP		FALSE
20958-13	Q9ULC3	Q9ULC3	RAB23	RAB23	SAP	Preadipocyte	FALSE
20960-47	Q96AE4	Q96AE4	FUBP1	FUBP1	Non-SAP		FALSE
20964-13	P62263	P62263	RPS14	RPS14	Non-SAP		FALSE
20966-7	Q96LD8	Q96LD8	SENP8	SENP8	Non-SAP		FALSE
20967-137	Q5JS54	Q5JS54	PSMG4	PSMG4	Inconclusive		FALSE
20968-22	Q9NQT4	Q9NQT4	EXOSC5	EXOSC5	Non-SAP		FALSE
20969-114	Q8N488	Q8N488	RYBP	RYBP	Non-SAP		FALSE
20970-14	Q9H9R9	Q9H9R9	DBNDD1	DBNDD1	Inconclusive		FALSE
20972-37	O43809	O43809	NUDT21	NUDT21	Non-SAP		FALSE
20976-19	P62310	P62310	LSM3	LSM3	Inconclusive		FALSE
20977-2	Q13371	Q13371	PDCL	PDCL	Inconclusive		FALSE
20979-86	Q00403	Q00403	GTF2B	GTF2B	SAP		FALSE
20984-142	Q8WTR2	Q8WTR2	DUSP19	DUSP19	Non-SAP		FALSE
20988-63	Q8TA86	Q8TA86	RP9	RP9	Non-SAP		FALSE
20991-2	Q9BT23	Q9BT23	LIMD2	LIMD2	Non-SAP		FALSE
20994-37	Q9H8W4	Q9H8W4	PLEKHF2	PLEKHF2	Inconclusive		FALSE
20995-47	P19387	P19387	POLR2C	POLR2C	Inconclusive		FALSE
20999-12	P46777	P46777	RPL5	RPL5	Non-SAP		FALSE
21001-393	Q8WUW1	Q8WUW1	BRK1	BRK1	SAP		FALSE
21002-1	Q8WVJ2	Q8WVJ2	NUDCD2	NUDCD2	Non-SAP		FALSE
21104-37	Q9BZL1	Q9BZL1	UBL5	UBL5	Non-SAP		FALSE
21105-23	A6NIH7	A6NIH7	UNC119B	UNC119B	SAP	Renal Epithelial	FALSE
21107-5	Q9Y375	Q9Y375	NDUFAF1	NDUFAF1	Non-SAP		FALSE
21108-5	Q9BRF8	Q9BRF8	CPPED1	CPPED1	SAP		FALSE
21109-1	Q96G28	Q96G28	CFAP36	CFAP36	Non-SAP		FALSE
21110-5	Q9H832	Q9H832	UBE2Z	UBE2Z	SAP	Astrocyte	FALSE
21111-49	Q9NZL4	Q9NZL4	HSPBP1	HSPBP1	Non-SAP		FALSE
21113-3	Q96CG3	Q96CG3	TIFA	TIFA	Non-SAP		FALSE
21116-13	O75530	O75530	EED	EED	Non-SAP		FALSE
21118-48	P30047	P30047	GCHFR	GCHFR	Non-SAP		FALSE
21119-1	Q8N4T8	Q8N4T8	CBR4	CBR4	SAP		FALSE
21120-3	Q8N183	Q8N183	NDUFAF2	NDUFAF2	SAP	Skeletal Myoblast	FALSE
21121-31	Q8TBC4	Q8TBC4	UBA3	UBA3	Inconclusive		FALSE
21123-1	Q13084	Q13084	MRPL28	MRPL28	Inconclusive		FALSE
21124-17	Q9NRH1	Q9NRH1	YAE1	YAE1	Non-SAP		FALSE
21126-27	Q06210	Q06210	GFPT1	GFPT1	SAP		FALSE
21128-2	P24941	P24941	CDK2	CDK2	Inconclusive		FALSE
21129-95	Q15013	Q15013	MAD2L1BP	MAD2L1BP	Non-SAP		FALSE
21130-82	Q13572	Q13572	ITPK1	ITPK1	Non-SAP		FALSE
21131-109	A2RUC4	A2RUC4	TYW5	TYW5	Inconclusive		FALSE
21133-33	P56277	P56277	CMC4	CMC4	SAP	Skeletal Myoblast	FALSE
[truncated: 2,433 more rows]
